# Supplementary material for: Acinetobacter baumannii complex, national laboratory-based surveillance in South Africa, 2017 to 2019
Source: PLoS One. 2022 Aug 4;17(8):e0271355. doi: 10.1371/journal.pone.0271355 (PMC9352035; doi:10.1371/journal.pone.0271355)
Supplement: S1 Data — (XLSX) [file pone.0271355.s001.xlsx]

## Sheet: Sheet1
system generated number	year	wardtype	gender	age	cultured	specimen	viability	organism submitted	organism	method of organism identification	mic panels	mic panel	aamimic	aami	aasmic	aas	acpemic	acpe	acefmic	acef	acefkmic	acefk	afoxmic	afox	acezmic	acez	acezkmic	acezk	acipmic	acip	acolmic	acol	adormic	ador	agenmic	agen	aimimic	aimi	alevmic	alev	amermic	amer	aminmic	amin	apitmic	apit	apipmic	apip	atetmic
15218	2017	ADULT	FEMALE	43	Y	BLOOD CULTURE	V	A. BAUMANNII	Acinetobacter baumannii	MALDI	MICROSCAN	NM 44	>32	R	>16/8	R	>16	R	>32	R	>4	R	>16	R	>16	R	>2	R	>2	R	1	S	>4	R	>8	R	>8	R	4	I	>8	R	>8	R	N/R		>64	R	>8
15219	2017	PAED	FEMALE	3	Y	BLOOD CULTURE	V	A. BAUMANNII	Acinetobacter baumannii	MALDI	MICROSCAN	NM 44	>32	R	>16/8	R	>16	R	>32	R	>4	R	>16	R	>16	R	>2	R	>2	R	1	S	>4	R	>8	R	>8	R	4	I	>8	R	>8	R	N/R		>64	R	>8
15220	2017	PAED	MALE	1	Y	BLOOD CULTURE	V	A. BAUMANNII	Acinetobacter nosocomialis	MALDI	MICROSCAN	NM 44	16	S	<=8/4	S	8	S	16	I	<=0.5	S	>16	R	4	S	<=0.25	S	<=0.5	S	1	S	<=1	S	>8	R	<=1	S	<=1	S	<=1	S	<=4	S	64	I	>64	R	>8
15221	2017	ADULT	FEMALE	23	Y	BLOOD CULTURE	V	A. BAUMANNII	Acinetobacter baumannii	MALDI	MICROSCAN	NM 44	<=8	S	>16/8	R	>16	R	>32	R	>4	R	>16	R	>16	R	>2	R	>2	R	1	S	>4	R	8	I	>8	R	4	I	>8	R	>8	R	N/R		>64	R	>8
15223	2017	ADULT	MALE	67	Y	BLOOD CULTURE	V	A. BAUMANNII	Acinetobacter baumannii	MALDI	MICROSCAN	NM 44	<=8	S	<=8/4	S	>16	R	32	I	>4	R	>16	R	8	S	>2	R	1	S	1	S	>4	R	<=2	S	N/R	N/R	<=1	S	8	I	<=4	S	N/R		>64	R	>8
15224	2017	ADULT	MALE	32	Y	BLOOD CULTURE	V	A. BAUMANNII	Acinetobacter baumannii	MALDI	MICROSCAN	NM 44	>32	R	>16/8	R	>16	R	>32	R	>4	R	>16	R	>16	R	>2	R	>2	R	0.5	S	>4	R	>8	R	>8	R	4	I	>8	R	>8	R	N/R		>64	R	>8
15225	2017	PAED	MALE	0	Y	BLOOD CULTURE	V	A. BAUMANNII	Acinetobacter nosocomialis	MALDI	MICROSCAN	NM 44	<=8	S	<=8/4	S	4	S	16	I	<=0.5	S	>16	R	4	S	<=0.25	S	<=0.5	S	1	S	<=1	S	<=2	S	<=1	S	<=1	S	<=1	S	<=4	S	16	S	64	I	<=4
15226	2017	PAED	MALE	0	Y	BLOOD CULTURE	V	A. BAUMANNII	Acinetobacter baumannii	MALDI	MICROSCAN	NM 44	>32	R	>16/8	R	>16	R	>32	R	>4	R	>16	R	>16	R	>2	R	>2	R	1	S	>4	R	>8	R	>8	R	4	I	>8	R	>8	R	N/R		>64	R	>8
15299	2017	ADULT	FEMALE	47	Y	BLOOD CULTURE	V	A. BAUMANNII	Acinetobacter baumannii	MALDI	MICROSCAN	NM 44	<=8	S	<=8/4	S	4	S	8	S	<=0.5	S	>16	R	4	S	<=0.25	S	<=0.5	S	2	S	<=1	S	8	I	N/R	N/R	<=1	S	<=1	S	<=4	S	N/R		16	S	<=4
15301	2017	ADULT	MALE	25	Y	BLOOD CULTURE	V	A. BAUMANNII	Acinetobacter baumannii	MALDI	MICROSCAN	NM 44	>32	R	16/8	I	>16	R	>32	R	>4	R	>16	R	>16	R	>2	R	>2	R	0.5	S	>4	R	>8	R	N/R	N/R	>4	R	>8	R	<=4	S	N/R		>64	R	>8
15302	2017	PAED	FEMALE	0	Y	BLOOD CULTURE	V	A. BAUMANNII	Acinetobacter baumannii	MALDI	MICROSCAN	NM 44	>32	R	>16/8	R	>16	R	>32	R	>4	R	>16	R	>16	R	>2	R	>2	R	1	S	>4	R	>8	R	>8	R	4	I	>8	R	>8	R	N/R		>64	R	>8
15304	2017	PAED	MALE	0	Y	BLOOD CULTURE	V	A. BAUMANNII	Acinetobacter baumannii	MALDI	MICROSCAN	NM 44	>32	R	>16/8	R	>16	R	>32	R	>4	R	>16	R	>16	R	>2	R	>2	R	1	S	>4	R	>8	R	>8	R	4	I	>8	R	>8	R	N/R		>64	R	>8
15305	2017	ADULT	FEMALE	75	Y	BLOOD CULTURE	V	A. BAUMANNII	Acinetobacter baumannii	MALDI	MICROSCAN	NM 44	<=8	S	<=8/4	S	2	S	8	S	1	S	>16	R	2	S	2	I	<=0.5	S	0.5	S	<=1	S	<=2	S	N/R	N/R	<=1	S	<=1	S	<=4	S	N/R		<=8	S	<=4
15306	2017	ADULT	MALE	45	Y	BLOOD CULTURE	V	A. BAUMANNII	Acinetobacter baumannii	MALDI	MICROSCAN	NM 44	>32	R	16/8	I	>16	R	>32	R	>4	R	>16	R	>16	R	>2	R	>2	R	0.5	S	>4	R	>8	R	N/R	N/R	>4	R	>8	R	<=4	S	N/R		>64	R	>8
15307	2017	PAED	FEMALE	0	Y	BLOOD CULTURE	V	A. BAUMANNII	Acinetobacter baumannii	MALDI	MICROSCAN	NM 44	>32	R	16/8	I	>16	R	>32	R	>4	R	>16	R	>16	R	>2	R	>2	R	1	S	>4	R	>8	R	>8	R	>4	R	>8	R	8	I	N/R		>64	R	>8
15308	2017	ADULT	FEMALE	42	Y	BLOOD CULTURE	V	A. BAUMANNII	Acinetobacter baumannii	MALDI	MICROSCAN	NM 44	>32	R	>16/8	R	>16	R	>32	R	>4	R	>16	R	>16	R	>2	R	>2	R	1	S	>4	R	>8	R	>8	R	4	I	>8	R	8	I	N/R		>64	R	>8
15309	2017	ADULT	MALE	43	Y	BLOOD CULTURE	V	A. BAUMANNII	Acinetobacter baumannii	MALDI	MICROSCAN	NM 44	>32	R	16/8	I	>16	R	>32	R	>4	R	>16	R	>16	R	>2	R	>2	R	0.5	S	>4	R	>8	R	N/R	N/R	>4	R	>8	R	<=4	S	N/R		>64	R	>8
15310	2017	PAED	MALE	0	Y	BLOOD CULTURE	V	A. BAUMANNII	Acinetobacter nosocomialis	MALDI	MICROSCAN	NM 44	<=8	S	<=8/4	S	<=1	S	4	S	<=0.5	S	>16	R	2	S	<=0.25	S	<=0.5	S	1	S	<=1	S	4	S	<=1	S	<=1	S	<=1	S	<=4	S	<=8	S	16	S	<=4
15311	2017	PAED	MALE	0	Y	BLOOD CULTURE	V	A. BAUMANNII	Acinetobacter baumannii	MALDI	MICROSCAN	NM 44	>32	R	>16/8	R	>16	R	>32	R	>4	R	>16	R	>16	R	>2	R	>2	R	1	S	>4	R	>8	R	>8	R	4	I	>8	R	>8	R	N/R		>64	R	>8
15312	2017	PAED	MALE	0	Y	BLOOD CULTURE	V	A. BAUMANNII	Acinetobacter baumannii	MALDI	MICROSCAN	NM 44	>32	R	16/8	I	>16	R	>32	R	>4	R	>16	R	>16	R	>2	R	>2	R	1	S	>4	R	>8	R	N/R	N/R	>4	R	>8	R	<=4	S	N/R		>64	R	>8
15313	2017	ADULT	FEMALE	28	Y	BLOOD CULTURE	V	A. BAUMANNII	Acinetobacter baumannii	MALDI	MICROSCAN	NM 44	>32	R	>16/8	R	>16	R	>32	R	>4	R	>16	R	>16	R	>2	R	>2	R	1	S	>4	R	>8	R	>8	R	4	I	>8	R	>8	R	N/R		>64	R	>8
15314	2017	ADULT	MALE	33	Y	BLOOD CULTURE	V	A. BAUMANNII	Acinetobacter baumannii	MALDI	MICROSCAN	NM 44	>32	R	>16/8	R	>16	R	>32	R	>4	R	>16	R	>16	R	>2	R	>2	R	1	S	>4	R	>8	R	>8	R	>4	R	>8	R	>8	R	N/R		>64	R	>8
15315	2017	ADULT	MALE	42	Y	BLOOD CULTURE	V	A. BAUMANNII	Acinetobacter baumannii	MALDI	MICROSCAN	NM 44	>32	R	16/8	I	>16	R	>32	R	>4	R	>16	R	>16	R	>2	R	>2	R	1	S	>4	R	>8	R	>8	R	>4	R	>8	R	>8	R	N/R		>64	R	>8
15316	2017	PAED	MALE	0	Y	BLOOD CULTURE	V	A. BAUMANNII	Acinetobacter baumannii	MALDI	MICROSCAN	NM 44	>32	R	>16/8	R	>16	R	>32	R	>4	R	>16	R	>16	R	>2	R	>2	R	1	S	>4	R	>8	R	>8	R	>4	R	>8	R	8	I	N/R		>64	R	>8
15317	2017	PAED	MALE	0	Y	BLOOD CULTURE	V	A. BAUMANNII	Acinetobacter baumannii	MALDI	MICROSCAN	NM 44	>32	R	>16/8	R	>16	R	>32	R	>4	R	>16	R	>16	R	>2	R	>2	R	1	S	>4	R	>8	R	>8	R	4	I	>8	R	>8	R	N/R		>64	R	>8
15318	2017	PAED	UNKNOWN	1	Y	BLOOD CULTURE	V	A. BAUMANNII	Acinetobacter nosocomialis	MALDI	MICROSCAN	NM 44	<=8	S	<=8/4	S	16	I	32	I	<=0.5	S	>16	R	8	S	<=0.25	S	<=0.5	S	1	S	<=1	S	<=2	S	<=1	S	<=1	S	<=1	S	<=4	S	<=8	S	64	I	<=4
15319	2017	ADULT	FEMALE	47	Y	BLOOD CULTURE	V	A. BAUMANNII	Acinetobacter baumannii	MALDI	MICROSCAN	NM 44	>32	R	>16/8	R	>16	R	>32	R	>4	R	>16	R	>16	R	>2	R	>2	R	1	S	>4	R	>8	R	>8	R	4	I	>8	R	8	I	N/R		>64	R	>8
15320	2017	PAED	MALE	0	Y	BLOOD CULTURE	V	A. BAUMANNII	Acinetobacter baumannii	MALDI	MICROSCAN	NM 44	>32	R	>16/8	R	>16	R	>32	R	>4	R	>16	R	>16	R	>2	R	>2	R	1	S	>4	R	>8	R	>8	R	>4	R	>8	R	8	I	N/R		>64	R	>8
15321	2017	ADULT	FEMALE	48	Y	BLOOD CULTURE	V	A. BAUMANNII	Acinetobacter baumannii	MALDI	MICROSCAN	NM 44	>32	R	>16/8	R	>16	R	>32	R	>4	R	>16	R	>16	R	>2	R	>2	R	>128	R	>4	R	>8	R	>8	R	4	I	>8	R	>8	R	N/R		>64	R	>8
15322	2017	PAED	MALE	0	Y	BLOOD CULTURE	V	A. BAUMANNII	Acinetobacter baumannii	MALDI	MICROSCAN	NM 44	>32	R	>16/8	R	>16	R	>32	R	>4	R	>16	R	>16	R	>2	R	>2	R	1	S	>4	R	>8	R	>8	R	4	I	>8	R	8	I	N/R		>64	R	8
15323	2017	ADULT	FEMALE	18	Y	BLOOD CULTURE	V	A. BAUMANNII	Acinetobacter nosocomialis	MALDI	MICROSCAN	NM 44	<=8	S	<=8/4	S	4	S	8	S	2	S	>16	R	4	S	2	I	<=0.5	S	1	S	<=1	S	>8	R	<=1	S	<=1	S	2	S	<=4	S	<=8	S	64	I	>8
15324	2017	PAED	FEMALE	0	Y	BLOOD CULTURE	V	A. BAUMANNII	Acinetobacter baumannii	MALDI	MICROSCAN	NM 44	>32	R	>16/8	R	>16	R	>32	R	>4	R	>16	R	>16	R	>2	R	>2	R	1	S	>4	R	>8	R	>8	R	4	I	>8	R	>8	R	N/R		>64	R	>8
15325	2017	PAED	MALE	2	Y	BLOOD CULTURE	V	A. BAUMANNII	Acinetobacter baumannii	MALDI	MICROSCAN	NM 44	>32	R	>16/8	R	>16	R			>4				>16	R	>2	R	>2	R	0.5	S	>4	R	>8	R	N/R	N/R	4	I	>8	R	>8	R			>64	R	>8
15326	2017	PAED	FEMALE	1	Y	BLOOD CULTURE	V	A. BAUMANNII	Acinetobacter baumannii	MALDI	MICROSCAN	NM 44	<=8	S	<=8/4	S	2	S	4		<=0.5	S			2	S	<=0.25	S	<=0.5	S	0.5	S	<=1	S	<=2	S	N/R	N/R	<=1	S	4	S	<=4	S			<=8	S	<=4
15327	2017	PAED	MALE	0	Y	BLOOD CULTURE	V	A. BAUMANNII	Acinetobacter nosocomialis	MALDI	MICROSCAN	NM 44	>32	R	>16/8	R	>16	R	16	I	>4	R	>16	R	4	S	>2	R	<=0.5	S	1	S	>4	R	>8	R	8	I	<=1	S	>8	R	<=4	S	>64	R	>64	R	<=4
15328	2017	ADULT	MALE	72	Y	BLOOD CULTURE	V	A. BAUMANNII	Acinetobacter baumannii	MALDI	MICROSCAN	NM 44	>32	R	16/8	I	>16	R	>32	R	>4	R	>16	R	>16	R	>2	R	>2	R	0.5	S	>4	R	>8	R	N/R	N/R	>4	R	>8	R	8	I	N/R		>64	R	>8
15346	2017	PAED	FEMALE	0	Y	BLOOD CULTURE	V	A. BAUMANNII	Acinetobacter baumannii	MALDI	MICROSCAN	NM 44	>32	R	>16/8	R	>16	R	>32	R	>4	R	>16	R	>16	R	>2	R	>2	R	0.5	S	>4	R	>8	R	>8	R	>4	R	>8	R	8	I	N/R		>64	R	>8
15348	2017	PAED	FEMALE	0	Y	BLOOD CULTURE	V	A. BAUMANNII	Acinetobacter nosocomialis	MALDI	MICROSCAN	NM 44	<=8	S	<=8/4	S	4	S	8	S	<=0.5	S	>16	R	4	S	<=0.25	S	<=0.5	S	1	S	<=1	S	<=2	S	<=1	S	<=1	S	<=1	S	<=4	S	<=8	S	<=8	S	<=4
15349	2017	ADULT	FEMALE	34	Y	BLOOD CULTURE	V	A. BAUMANNII	Acinetobacter baumannii	MALDI	MICROSCAN	NM 44	<=8	S	<=8/4	S	>16	R	32	I	>4	R	>16	R	4	S	>2	R	1	S	1	S	>4	R	<=2	S	N/R	N/R	<=1	S	>8	R	<=4	S	N/R		>64	R	>8
15351	2017	ADULT	UNKNOWN	40	Y	BLOOD CULTURE	V	A. BAUMANNII	Acinetobacter baumannii	MALDI	MICROSCAN	NM 44	<=8	S	<=8/4	S	4	S	16	I	<=0.5	S	>16	R	4	S	<=0.25	S	>2	R	0.5	S	<=1	S	<=2	S	N/R	N/R	>4	R	<=1	S	<=4	S	N/R		16	S	>8
15352	2017	ADULT	MALE	47	Y	BLOOD CULTURE	V	A. BAUMANNII	Acinetobacter baumannii	MALDI	MICROSCAN	NM 44	<=8	S	<=8/4	S	2	S	8	S	1	S	>16	R	2	S	0.5	S	<=0.5	S	1	S	<=1	S	<=2	S	N/R	N/R	<=1	S	<=1	S	<=4	S	N/R		<=8	S	<=4
15353	2017	PAED	FEMALE	0	Y	BLOOD CULTURE	V	A. BAUMANNII	Acinetobacter baumannii	MALDI	MICROSCAN	NM 44	>32	R	>16/8	R	>16	R	>32	R	>4	R	>16	R	>16	R	>2	R	>2	R	1	S	>4	R	>8	R	>8	R	4	I	>8	R	>8	R	N/R		>64	R	>8
15354	2017	ADULT	FEMALE	41	Y	BLOOD CULTURE	V	A. BAUMANNII	Acinetobacter baumannii	MALDI	MICROSCAN	NM 44	>32	R	>16/8	R	>16	R	>32	R	>4	R	>16	R	>16	R	>2	R	>2	R	>128	R	>4	R	>8	R	>8	R	4	I	>8	R	>8	R	N/R		>64	R	>8
15355	2017	ADULT	FEMALE	51	Y	BLOOD CULTURE	V	A. BAUMANNII	Acinetobacter baumannii	MALDI	MICROSCAN	NM 44	>32	R	>16/8	R	>16	R	>32	R	>4	R	>16	R	>16	R	>2	R	>2	R	0.5	S	>4	R	>8	R	>8	R	>4	R	>8	R	8	I	N/R		>64	R	>8
15356	2017	ADULT	MALE	64	N	BLOOD CULTURE	N	A. BAUMANNII
15357	2017	ADULT	MALE	38	Y	BLOOD CULTURE	V	A. BAUMANNII	Acinetobacter baumannii	MALDI	MICROSCAN	NM 44	>32	R	>16/8	R	>16	R	>32	R	>4	R	>16	R	>16	R	>2	R	>2	R	1	S	>4	R	>8	R	>8	R	4	I	>8	R	>8	R	N/R		>64	R	>8
15358	2017	ADULT	MALE	69	Y	BLOOD CULTURE	V	A. BAUMANNII	Acinetobacter baumannii	MALDI	MICROSCAN	NM 44	<=8	S	>16/8	R	>16	R	>32	R	>4	R	>16	R	>16	R	>2	R	>2	R	1	S	>4	R	>8	R	>8	R	4	I	>8	R	8	I	N/R		>64	R	>8
15359	2017	UNKNOWN	MALE		Y	BLOOD CULTURE	V	A. BAUMANNII	Acinetobacter baumannii	MALDI	MICROSCAN	NM 44	<=8	S	>16/8	R	>16	R	32	I	>4	R	>16	R	8	S	>2	R	>2	R	1	S	>4	R	>8	R	N/R	N/R	2	S	>8	R	<=4	S	N/R		>64	R	<=4
15360	2017	ADULT	MALE	37	Y	BLOOD CULTURE	V	A. BAUMANNII	Acinetobacter baumannii	MALDI	MICROSCAN	NM 44	>32	R	>16/8	R	>16	R	>32	R	>4	R	>16	R	>16	R	>2	R	>2	R	0.5	S	>4	R	>8	R	>8	R	>4	R	>8	R	>8	R	N/R		>64	R	>8
15361	2017	PAED	MALE	0	Y	BLOOD CULTURE	V	A. BAUMANNII	Acinetobacter nosocomialis	MALDI	MICROSCAN	NM 44	<=8	S	16/8	I	8	S	16	I	4	I	>16	R	4	S	2	I	<=0.5	S	1	S	<=1	S	>8	R	<=1	S	<=1	S	<=1	S	<=4	S	<=8	S	16	S	>8
15362	2017	ADULT	FEMALE	43	Y	BLOOD CULTURE	V	A. BAUMANNII	Acinetobacter baumannii	MALDI	MICROSCAN	NM 44	<=8	S	>16/8	R	>16	R	>32	R	>4	R	>16	R	>16	R	>2	R	>2	R	1	S	>4	R	>8	R	>8	R	4	I	>8	R	<=4	S	N/R		>64	R	<=4
15363	2017	PAED	MALE	0	Y	BLOOD CULTURE	V	A. BAUMANNII	Acinetobacter baumannii	MALDI	MICROSCAN	NM 44	>32	R	>16/8	R	>16	R	>32	R	>4	R	>16	R	>16	R	>2	R	>2	R	1	S	>4	R	>8	R	>8	R	4	I	>8	R	>8	R	N/R		>64	R	>8
15364	2017	PAED	FEMALE	0	Y	BLOOD CULTURE	V	A. BAUMANNII	Acinetobacter baumannii	MALDI	MICROSCAN	NM 44	>32	R	16/8	I	>16	R	>32	R	>4		>16		>16	R	>2		>2	R	2	S	>4		>8	R	>8	R	>4	R	>8	R	>8	R			>64	R	>8
15365	2017	PAED	FEMALE	0	Y	BLOOD CULTURE	V	A. BAUMANNII	Acinetobacter baumannii	MALDI	MICROSCAN	NM 44	>32	R	16/8	I	>16	R	>32	R	>4	R	>16	R	>16	R	>2	R	>2	R	1	S	>4	R	>8	R	N/R	N/R	>4	R	>8	R	8	I	N/R		>64	R	>8
15366	2017	ADULT	FEMALE	46	Y	BLOOD CULTURE	V	A. BAUMANNII	Acinetobacter baumannii	MALDI	MICROSCAN	NM 44	>32	R	>16/8	R	>16	R	>32	R	>4	R	>16	R	>16	R	>2	R	>2	R	1	S	>4	R	>8	R	>8	R	4	I	>8	R	8	I	N/R		>64	R	>8
15367	2017	ADULT	FEMALE	33	Y	BLOOD CULTURE	V	A. BAUMANNII	Acinetobacter baumannii	MALDI	MICROSCAN	NM 44	16	S	>16/8	R	>16	R	>32	R	>4	R	>16	R	>16	R	>2	R	>2	R	1	S	>4	R	>8	R	>8	R	>4	R	>8	R	>8	R	N/R		>64	R	>8
15368	2017	PAED	MALE	0	Y	BLOOD CULTURE	V	A. BAUMANNII	Acinetobacter baumannii	MALDI	MICROSCAN	NM 44	>32	R	>16/8	R	>16	R	>32	R	>4	R	>16	R	>16	R	>2	R	>2	R	1	S	>4	R	>8	R	>8	R	4	I	>8	R	8	I	N/R		>64	R	>8
15370	2017	ADULT	FEMALE	34	Y	BLOOD CULTURE	V	A. BAUMANNII	Acinetobacter baumannii	MALDI	MICROSCAN	NM 44	>32	R	>16/8	R	>16	R	>32	R	>4	R	>16	R	>16	R	>2	R	>2	R	1	S	>4	R	>8	R	>8	R	4	I	>8	R	>8	R	N/R		>64	R	>8
15391	2017	PAED	FEMALE	0	Y	BLOOD CULTURE	V	A. BAUMANNII	Acinetobacter baumannii	MALDI	MICROSCAN	NM 44	>32	R	>16/8	R	>16	R	>32	R	>4	R	>16	R	>16	R	>2	R	>2	R	1	S	>4	R	>8	R	>8	R	4	I	>8	R	>8	R	N/R		>64	R	>8
15433	2017	PAED	MALE	0	Y	BLOOD CULTURE	V	A. BAUMANNII	Acinetobacter baumannii	MALDI	MICROSCAN	NM 44	>32	R	>16/8	R	>16	R			>4				>16	R	>2	R	>2	R	1	S	>4	R	>8	R	>8	R	4	I	>8	R	>8	R			>64	R	>8
15434	2017	PAED	FEMALE	0	Y	BLOOD CULTURE	V	A. BAUMANNII	Acinetobacter baumannii	MALDI	MICROSCAN	NM 44	>32	R	>16/8	R	>16	R			>4				>16	R	>2	R	>2	R	1	S	>4	R	>8	R	>8	R	>4	R	>8	R	8	I			>64	R	>8
15435	2017	PAED	FEMALE	0	Y	BLOOD CULTURE	V	A. BAUMANNII	Acinetobacter baumannii	MALDI	MICROSCAN	NM 44	>32	R	>16/8	R	>16	R			>4				>16	R	>2	R	>2	R	1	S	>4	R	>8	R	>8	R	>4	R	>8	R	>8	R			>64	R	>8
15436	2017	PAED	MALE	0	Y	BLOOD CULTURE	V	A. BAUMANNII	Acinetobacter baumannii	MALDI	MICROSCAN	NM 44	>32	R	<=8/4	S	16	I	32	I	>4		>16		8	S	>2		>2	R	1	S	>4		>8	R	8	R	>4	R	>8	R	>8	R			>64	R	>8
15437	2017	ADULT	FEMALE	58	Y	BLOOD CULTURE	V	A. BAUMANNII	Acinetobacter baumannii	MALDI	MICROSCAN	NM 44	>32	R	>16/8	R	>16	R	>32	R	>4	R	>16	R	>16	R	>2	R	>2	R	1	S	>4	R	>8	R	>8	R	4	I	>8	R	>8	R	N/R		>64	R	>8
15438	2017	PAED	MALE	0	Y	BLOOD CULTURE	V	A. BAUMANNII	Acinetobacter baumannii	MALDI	MICROSCAN	NM 44	>32	R	>16/8	R	>16	R	>32	R	>4	R	>16	R	>16	R	>2	R	>2	R	1	S	>4	R	>8	R	>8	R	4	I	>8	R	>8	R	N/R		>64	R	>8
15439	2017	PAED	MALE		N	BLOOD CULTURE	N	A. BAUMANNII
15440	2017	PAED	FEMALE	0	Y	BLOOD CULTURE	V	A. BAUMANNII	Acinetobacter baumannii	MALDI	MICROSCAN	NM 44	>32	R	>16/8	R	>16	R	>32	R	>4	R	>16	R	>16	R	>2	R	>2	R	1	S	>4	R	>8	R	>8	R	4	I	>8	R	>8	R	N/R		>64	R	>8
15441	2017	UNKNOWN	MALE		Y	BLOOD CULTURE	V	A. BAUMANNII	Acinetobacter baumannii	MALDI	MICROSCAN	NM 44	>32	R	>16/8	R	>16	R	>32	R	>4	R	>16	R	>16	R	>2	R	>2	R	1	S	>4	R	>8	R	>8	R	4	I	>8	R	8	I	N/R		>64	R	>8
15442	2017	PAED	MALE	0	Y	BLOOD CULTURE	V	A. BAUMANNII	Acinetobacter nosocomialis	MALDI	MICROSCAN	NM 44	>32	R	>16/8	R	>16	R	>32	R	>4	R	>16	R	>16	R	>2	R	>2	R	1	S	>4	R	>8	R	>8	R	4	I	>8	R	>8	R	>64	R	>64	R	>8
15443	2017	ADULT	MALE	23	Y	BLOOD CULTURE	V	A. BAUMANNII	Acinetobacter nosocomialis	MALDI	MICROSCAN	NM 44	>32	R	>16/8	R	>16	R	>32	R	>4	R	>16	R	>16	R	>2	R	>2	R	1	S	>4	R	>8	R	>8	R	4	I	>8	R	>8	R	>64	R	>64	R	>8
15444	2017	PAED	MALE	0	Y	BLOOD CULTURE	V	A. BAUMANNII	Acinetobacter baumannii	MALDI	MICROSCAN	NM 44	>32	R	>16/8	R	>16	R	>32	R	>4	R	>16	R	>16	R	>2	R	>2	R	1	S	>4	R	>8	R	>8	R	>4	R	>8	R	>8	R	N/R		>64	R	>8
15445	2017	PAED	MALE	0	Y	BLOOD CULTURE	V	A. BAUMANNII	Acinetobacter nosocomialis	MALDI	MICROSCAN	NM 44	>32	R	>16/8	R	>16	R	>32	R	>4	R	>16	R	>16	R	>2	R	>2	R	1	S	>4	R	>8	R	>8	R	4	I	>8	R	>8	R	>64	R	>64	R	>8
15446	2017	PAED	FEMALE	14	Y	BLOOD CULTURE	V	A. BAUMANNII	Acinetobacter baumannii	MALDI	MICROSCAN	NM 44	>32	R	16/8	I	>16	R	>32	R	>4	R	>16	R	>16	R	>2	R	>2	R	0.5	S	>4	R	>8	R	>8	R	>4	R	>8	R	<=4	S	N/R		>64	R	>8
15447	2017	PAED	FEMALE	0	Y	BLOOD CULTURE	V	A. BAUMANNII	Acinetobacter baumannii	MALDI	MICROSCAN	NM 44	>32	R	>16/8	R	>16	R	>32	R	>4	R	>16	R	>16	R	>2	R	>2	R	1	S	>4	R	>8	R	>8	R	4	I	>8	R	>8	R	N/R		>64	R	>8
15448	2017	ADULT	MALE	58	Y	BLOOD CULTURE	V	A. BAUMANNII	Acinetobacter baumannii	MALDI	MICROSCAN	NM 44	>32	R	>16/8	R	>16	R	>32	R	>4	R	>16	R	>16	R	>2	R	>2	R	1	S	>4	R	>8	R	>8	R	4	I	>8	R	8	I	N/R		>64	R	>8
15449	2017	PAED	MALE	1	Y	BLOOD CULTURE	V	A. BAUMANNII	Acinetobacter baumannii	MALDI	MICROSCAN	NM 44	>32	R	>16/8	R	>16	R	>32	R	>4	R	>16	R	>16	R	>2	R	>2	R	0.5	S	>4	R	>8	R	>8	R	4	I	>8	R	>8	R	N/R		>64	R	>8
15450	2017	PAED	UNKNOWN	0	Y	BLOOD CULTURE	V	A. BAUMANNII	Acinetobacter baumannii	MALDI	MICROSCAN	NM 44	>32	R	>16/8	R	>16	R	>32	R	>4	R	>16	R	>16	R	>2	R	>2	R	1	S	>4	R	>8	R	>8	R	4	I	>8	R	>8	R	N/R		>64	R	>8
15451	2017	PAED	MALE	0	Y	BLOOD CULTURE	V	A. BAUMANNII	Acinetobacter baumannii	MALDI	MICROSCAN	NM 44	>32	R	>16/8	R	>16	R	>32	R	>4	R	>16	R	>16	R	>2	R	>2	R	1	S	>4	R	>8	R	>8	R	4	I	>8	R	8	I	N/R		>64	R	>8
15452	2017	PAED	MALE	11	Y	BLOOD CULTURE	V	A. BAUMANNII	Acinetobacter baumannii	MALDI	MICROSCAN	NM 44	<=8	S	<=8/4	S	4	S	16	I	4	I	>16	R	4	S	2	I	<=0.5	S	1	S	<=1	S	<=2	S	N/R	N/R	<=1	S	<=1	S	<=4	S	N/R		64	I	<=4
15453	2017	ADULT	FEMALE	45	Y	BLOOD CULTURE	V	A. BAUMANNII	Acinetobacter baumannii	MALDI	MICROSCAN	NM 44	<=8	S	>16/8	R	>16	R	>32	R	>4	R	>16	R	>16	R	>2	R	>2	R	1	S	>4	R	>8	R	>8	R	>4	R	>8	R	>8	R	N/R		>64	R	>8
15455	2017	ADULT	MALE	42	Y	BLOOD CULTURE	V	A. BAUMANNII	Acinetobacter nosocomialis	MALDI	MICROSCAN	NM 44	<=8	S	16	I	2	S	4	S	<=0.5	S	>16		2	S	<=0.25		<=0.5	S	0.5	S	<=1		4	S	<=1	S	<=1	S	<=1	S	<=4	S	64	I	16	S	<=4
15456	2017	ADULT	MALE	50	Y	BLOOD CULTURE	V	A. BAUMANNII	Acinetobacter baumannii	MALDI	MICROSCAN	NM 44	<=8	S	<=8/4	S	4	S	8	S	>4	R	>16	R	4	S	2	I	<=0.5	S	1	S	<=1	S	<=2	S	N/R	N/R	<=1	S	<=1	S	<=4	S	N/R		16	S	<=4
15457	2017	ADULT	MALE	44	Y	BLOOD CULTURE	V	A. BAUMANNII	Acinetobacter baumannii	MALDI	MICROSCAN	NM 44	>32	R	>16/8	R	>16	R	>32	R	>4	R	>16	R	>16	R	>2	R	>2	R	1	S	>4	R	>8	R	>8	R	4	I	>8	R	>8	R	N/R		>64	R	>8
15458	2017	ADULT	FEMALE	77	Y	BLOOD CULTURE	V	A. BAUMANNII	Acinetobacter baumannii	MALDI	MICROSCAN	NM 44	>32	R	16/8	I	>16	R	>32	R	>4	R	>16	R	>16	R	>2	R	>2	R	1	S	>4	R	8	I	N/R	N/R	>4	R	>8	R	8	I	N/R		>64	R	>8
15459	2017	ADULT	FEMALE	25	Y	BLOOD CULTURE	V	A. BAUMANNII	Acinetobacter baumannii	MALDI	MICROSCAN	NM 44	>32	R	>16/8	R	>16	R	>32	R	>4	R	>16	R	>16	R	>2	R	>2	R	1	S	>4	R	>8	R	>8	R	4	I	>8	R	>8	R	N/R		>64	R	>8
15460	2017	ADULT	FEMALE	42	Y	BLOOD CULTURE	V	A. BAUMANNII	Acinetobacter baumannii	MALDI	MICROSCAN	NM 44	<=8	S	16/8	I	>16	R	>32	R	>4	R	>16	R	>16	R	>2	R	>2	R	0.5	S	>4	R	>8	R	N/R	N/R	4	I	>8	R	<=4	S	N/R		>64	R	>8
15461	2017	PAED	FEMALE	2	Y	BLOOD CULTURE	V	A. BAUMANNII	Acinetobacter baumannii	MALDI	MICROSCAN	NM 44	>32	R	>16/8	R	>16	R	>32	R	>4	R	>16	R	>16	R	>2	R	>2	R	0.5	S	>4	R	>8	R	>8	R	4	I	>8	R	>8	R	N/R		>64	R	>8
15462	2017	PAED	FEMALE	0	Y	BLOOD CULTURE	V	A. BAUMANNII	Acinetobacter baumannii	MALDI	MICROSCAN	NM 44	>32	R	>16/8	R	>16	R	>32	R	>4	R	>16	R	>16	R	>2	R	>2	R	1	S	>4	R	>8	R	>8	R	4	I	>8	R	>8	R	N/R		>64	R	>8
15463	2017	ADULT	MALE	74	Y	BLOOD CULTURE	V	A. BAUMANNII	Acinetobacter baumannii	MALDI	MICROSCAN	NM 44	<=8	S	>16/8	R	>16	R	>32	R	>4	R	>16	R	>16	R	>2	R	>2	R	0.5	S	>4	R	>8	R	>8	R	>4	R	>8	R	>8	R	N/R		>64	R	>8
15464	2017	UNKNOWN	MALE		Y	BLOOD CULTURE	V	A. BAUMANNII	Acinetobacter baumannii	MALDI	MICROSCAN	NM 44	>32	R	>16/8	R	>16	R	>32	R	>4	R	>16	R	>16	R	>2	R	>2	R	1	S	>4	R	>8	R	>8	R	4	I	>8	R	8	I	N/R		>64	R	>8
15465	2017	ADULT	FEMALE	33	Y	BLOOD CULTURE	V	A. BAUMANNII	Acinetobacter baumannii	MALDI	MICROSCAN	NM 44	<=8	S	>16/8	R	>16	R	>32	R	>4	R	>16	R	>16	R	>2	R	>2	R	1	S	>4	R	>8	R	>8	R	4	I	>8	R	>8	R	N/R		>64	R	>8
15466	2017	PAED	UNKNOWN	0	Y	BLOOD CULTURE	V	A. BAUMANNII	Acinetobacter baumannii	MALDI	MICROSCAN	NM 44	>32	R	>16/8	R	>16	R	>32	R	>4	R	>16	R	>16	R	>2	R	>2	R	1	S	>4	R	>8	R	>8	R	4	I	>8	R	>8	R	N/R		>64	R	>8
15467	2017	PAED	MALE	0	Y	BLOOD CULTURE	V	A. BAUMANNII	Acinetobacter baumannii	MALDI	MICROSCAN	NM 44	<=8	S	16/8	I	>16	R	>32	R	>4	R	>16	R	>16	R	>2	R	>2	R	1	S	>4	R	>8	R	N/R	N/R	>4	R	>8	R	<=4	S	N/R		>64	R	<=4
15468	2017	PAED	FEMALE	0	Y	BLOOD CULTURE	V	A. BAUMANNII	Acinetobacter baumannii	MALDI	MICROSCAN	NM 44	>32	R	>16/8	R	>16	R	>32	R	>4	R	>16	R	>16	R	>2	R	>2	R	1	S	>4	R	>8	R	>8	R	4	I	>8	R	>8	R	N/R		>64	R	>8
15469	2017	ADULT	MALE	25	Y	BLOOD CULTURE	V	A. BAUMANNII	Acinetobacter baumannii	MALDI	MICROSCAN	NM 44	>32	R	>16/8	R	>16	R	>32	R	>4	R	>16	R	>16	R	>2	R	>2	R	0.5	S	>4	R	>8	R	>8	R	>4	R	>8	R	<=4	S	N/R		>64	R	>8
15470	2017	PAED	FEMALE	0	Y	BLOOD CULTURE	V	A. BAUMANNII	Acinetobacter baumannii	MALDI	MICROSCAN	NM 44	>32	R	>16/8	R	>16	R	>32	R	>4	R	>16	R	>16	R	>2	R	>2	R	1	S	>4	R	>8	R	>8	R	4	I	>8	R	<=4	S	N/R		>64	R	8
15471	2017	ADULT	FEMALE	69	Y	BLOOD CULTURE	V	A. BAUMANNII	Acinetobacter baumannii	MALDI	MICROSCAN	NM 44	>32	R	<=8/4	S	>16	R	32	I	>4	R	>16	R	4	S	>2	R	>2	R	0.5	S	>4	R	>8	R	N/R	N/R	>4	R	>8	R	<=4	S	N/R		64	I	>8
15472	2017	PAED	MALE	0	Y	BLOOD CULTURE	V	A. BAUMANNII	Acinetobacter baumannii	MALDI	MICROSCAN	NM 44	>32	R	>16/8	R	>16	R	>32	R	>4	R	>16	R	>16	R	>2	R	>2	R	0.5	S	>4	R	>8	R	>8	R	>4	R	>8	R	>8	R	N/R		>64	R	>8
15473	2017	PAED	FEMALE	0	Y	BLOOD CULTURE	V	A. BAUMANNII	Acinetobacter baumannii	MALDI	MICROSCAN	NM 44	<=8	S	<=8/4	S	2	S	8	S	>4	R	>16	R	2	S	2	I	2	I	0.5	S	<=1	S	>8	R	N/R	N/R	<=1	S	2	S	<=4	S	N/R		64	I	<=4
15474	2017	PAED	MALE	0	Y	BLOOD CULTURE	V	A. BAUMANNII	Acinetobacter baumannii	MALDI	MICROSCAN	NM 44	>32	R	>16/8	R	>16	R	>32	R	>4	R	>16	R	>16	R	>2	R	>2	R	1	S	>4	R	>8	R	>8	R	4	I	>8	R	>8	R	N/R		>64	R	>8
15475	2017	ADULT	FEMALE	54	N	BLOOD CULTURE	N	A. BAUMANNII
15476	2017	PAED	MALE	0	Y	BLOOD CULTURE	V	A. BAUMANNII	Acinetobacter baumannii	MALDI	MICROSCAN	NM 44	>32	R	>16/8	R	>16	R	>32	R	>4	R	>16	R	>16	R	>2	R	>2	R	1	S	>4	R	>8	R	>8	R	4	I	>8	R	>8	R	N/R		>64	R	>8
15477	2017	PAED	MALE	0	Y	BLOOD CULTURE	V	A. BAUMANNII	Acinetobacter baumannii	MALDI	MICROSCAN	NM 44	>32	R	>16/8	R	>16	R	>32	R	>4	R	>16	R	>16	R	>2	R	>2	R	1	S	>4	R	>8	R	>8	R	4	I	>8	R	>8	R	N/R		>64	R	>8
15478	2017	ADULT	MALE	24	Y	BLOOD CULTURE	V	A. BAUMANNII	Acinetobacter baumannii	MALDI	MICROSCAN	NM 44	>32	R	>16/8	R	>16	R	>32	R	>4	R	>16	R	>16	R	>2	R	>2	R	>128	R	>4	R	>8	R	>8	R	>4	R	>8	R	>8	R	N/R		>64	R	>8
15479	2017	ADULT	MALE	46	Y	BLOOD CULTURE	V	A. BAUMANNII	Acinetobacter baumannii	MALDI	MICROSCAN	NM 44	>32	R	>16/8	R	>16	R	>32	R	>4	R	>16	R	>16	R	>2	R	>2	R	0.5	S	>4	R	>8	R	>8	R	4	I	>8	R	>8	R	N/R		>64	R	>8
15480	2017	PAED	MALE	0	N	BLOOD CULTURE	N	A. BAUMANNII
15481	2017	PAED	MALE	0	Y	BLOOD CULTURE	V	A. BAUMANNII	Acinetobacter baumannii	MALDI	MICROSCAN	NM 44	<=8	S	<=8/4	S	2	S	8	S	4	I	>16	R	2	S	2	I	2	I	1	S	2	I	>8	R	N/R	N/R	<=1	S	2	S	<=4	S	N/R		64	I	<=4
15482	2017	ADULT	MALE	61	N	BLOOD CULTURE	N	A. BAUMANNII
15483	2017	ADULT	MALE	67	Y	BLOOD CULTURE	V	A. BAUMANNII	Acinetobacter baumannii	MALDI	MICROSCAN	NM 44	>32	R	>16/8	R	>16	R	>32	R	>4	R	>16	R	>16	R	>2	R	>2	R	0.5	S	>4	R	>8	R	>8	R	4	I	>8	R	>8	R	N/R		>64	R	>8
15484	2017	PAED	FEMALE	0	Y	BLOOD CULTURE	V	A. BAUMANNII	Acinetobacter baumannii	MALDI	MICROSCAN	NM 44	>32	R	>16/8	R	>16	R	>32	R	>4	R	>16	R	>16	R	>2	R	>2	R	1	S	>4	R	>8	R	>8	R	4	I	>8	R	<=4	S	N/R		>64	R	8
15486	2017	PAED	MALE	0	Y	BLOOD CULTURE	V	A. BAUMANNII	Acinetobacter baumannii	MALDI	MICROSCAN	NM 44	>32	R	>16/8	R	>16	R	>32	R	>4	R	>16	R	>16	R	>2	R	>2	R	1	S	>4	R	>8	R	>8	R	4	I	>8	R	>8	R	N/R		>64	R	>8
15487	2017	PAED	MALE	0	Y	BLOOD CULTURE	V	A. BAUMANNII	Acinetobacter baumannii	MALDI	MICROSCAN	NM 44	>32	R	>16/8	R	>16	R	>32	R	>4	R	>16	R	>16	R	>2	R	>2	R	1	S	>4	R	>8	R	>8	R	4	I	>8	R	>8	R	N/R		>64	R	>8
15488	2017	PAED	MALE	0	Y	BLOOD CULTURE	V	A. BAUMANNII	Acinetobacter baumannii	MALDI	MICROSCAN	NM 44	>32	R	>16/8	R	>16	R	>32	R	>4	R	>16	R	>16	R	>2	R	>2	R	0.5	S	>4	R	>8	R	>8	R	4	I	>8	R	>8	R	N/R		>64	R	>8
15489	2017	PAED	MALE	0	Y	BLOOD CULTURE	V	A. BAUMANNII	Acinetobacter baumannii	MALDI	MICROSCAN	NM 44	<=8	S	<=8/4	S	4	S	>32	R	>4	R	>16	R	2	S	2	I	>2	R	0.5	S	<=1	S	>8	R	N/R	N/R	>4	R	4	S	<=4	S	N/R		64	I	<=4
15490	2017	ADULT	FEMALE	73	Y	BLOOD CULTURE	V	A. BAUMANNII	Acinetobacter baumannii	MALDI	MICROSCAN	NM 44	>32	R	16/8	I	>16	R	>32	R	>4	R	>16	R	>16	R	>2	R	>2	R	0.5	S	>4	R	8	I	N/R	N/R	>4	R	>8	R	8	I	N/R		>64	R	>8
15491	2017	ADULT	MALE	38	Y	BLOOD CULTURE	V	A. BAUMANNII	Acinetobacter baumannii	MALDI	MICROSCAN	NM 44	>32	R	>16/8	R	>16	R	>32	R	>4	R	>16	R	>16	R	>2	R	>2	R	1	S	>4	R	>8	R	>8	R	4	I	>8	R	>8	R	N/R		>64	R	>8
15492	2017	ADULT	MALE	38	Y	BLOOD CULTURE	V	A. BAUMANNII	Acinetobacter baumannii	MALDI	MICROSCAN	NM 44	>32	R	>16/8	R	>16	R	>32	R	>4	R	>16	R	>16	R	>2	R	>2	R	0.5	S	>4	R	>8	R	>8	R	4	I	>8	R	8	I	N/R		>64	R	>8
15494	2017	ADULT	FEMALE	53	Y	BLOOD CULTURE	V	A. BAUMANNII	Acinetobacter baumannii	MALDI	MICROSCAN	NM 44	>32	R	>16/8	R	>16	R	>32	R	>4	R	>16	R	>16	R	>2	R	>2	R	1	S	>4	R	>8	R	N/R	N/R	4	I	>8	R	>8	R	N/R		>64	R	>8
15495	2017	ADULT	MALE	31	Y	BLOOD CULTURE	V	A. BAUMANNII	Acinetobacter baumannii	MALDI	MICROSCAN	NM 44	>32	R	>16/8	R	>16	R	>32	R	>4	R	>16	R	>16	R	>2	R	>2	R	1	S	>4	R	>8	R	>8	R	>4	R	>8	R	<=4	S	N/R		>64	R	>8
15496	2017	PAED	FEMALE	0	Y	BLOOD CULTURE	V	A. BAUMANNII	Acinetobacter baumannii	MALDI	MICROSCAN	NM 44	<=8	S	<=8/4	S	2	S	8	S	>4	R	>16	R	2	S	2	I	2	I	1	S	<=1	S	>8	R	N/R	N/R	<=1	S	2	S	<=4	S	N/R		64	I	<=4
15497	2017	PAED	MALE	15	Y	BLOOD CULTURE	V	A. BAUMANNII	Acinetobacter baumannii	MALDI	MICROSCAN	NM 44	<=8	S	16/8	I	>16	R	>32	R	>4	R	>16	R	>16	R	>2	R	>2	R	0.5	S	>4	R	>8	R	>8	R	>4	R	>8	R	>8	R	N/R		>64	R	>8
15498	2017	UNKNOWN	UNKNOWN		Y	BLOOD CULTURE	V	A. BAUMANNII	Acinetobacter baumannii	MALDI	MICROSCAN	NM 44	>32	R	>16/8	R	>16	R	>32	R	>4	R	>16	R	>16	R	>2	R	>2	R	1	S	>4	R	>8	R	>8	R	4	I	>8	R	>8	R	N/R		>64	R	>8
15499	2017	PAED	MALE	0	Y	BLOOD CULTURE	V	A. BAUMANNII	Acinetobacter baumannii	MALDI	MICROSCAN	NM 44	>32	R	>16/8	R	>16	R	>32	R	>4	R	>16	R	>16	R	>2	R	>2	R	0.5	S	>4	R	>8	R	>8	R	4	I	>8	R	>8	R	N/R		>64	R	>8
15500	2017	PAED	MALE	5	Y	BLOOD CULTURE	V	A. BAUMANNII	Acinetobacter baumannii	MALDI	MICROSCAN	NM 44	>32	R	>16/8	R	>16	R	>32	R	>4	R	>16	R	>16	R	>2	R	>2	R	64	R	>4	R	>8	R	>8	R	4	I	>8	R	>8	R	N/R		>64	R	>8
15501	2017	PAED	UNKNOWN	0	Y	BLOOD CULTURE	V	A. BAUMANNII	Acinetobacter baumannii	MALDI	MICROSCAN	NM 44	>32	R	>16/8	R	>16	R	>32	R	>4	R	>16	R	>16	R	>2	R	>2	R	64	R	>4	R	>8	R	>8	R	4	I	>8	R	>8	R	N/R		>64	R	>8
15502	2017	PAED	MALE	0	Y	BLOOD CULTURE	V	A. BAUMANNII	Acinetobacter baumannii	MALDI	MICROSCAN	NM 44	>32	R	>16/8	R	>16	R	>32	R	>4	R	>16	R	>16	R	>2	R	>2	R	1	S	>4	R	>8	R	>8	R	4	I	>8	R	>8	R	N/R		>64	R	>8
15503	2017	PAED	FEMALE	0	Y	BLOOD CULTURE	V	A. BAUMANNII	Acinetobacter baumannii	MALDI	MICROSCAN	NM 44	>32	R	>16/8	R	>16	R	>32	R	>4	R	>16	R	>16	R	>2	R	>2	R	1	S	>4	R	>8	R	>8	R	4	I	>8	R	>8	R	N/R		>64	R	>8
15504	2017	PAED	MALE	0	Y	BLOOD CULTURE	V	A. BAUMANNII	Acinetobacter baumannii	MALDI	MICROSCAN	NM 44	>32	R	>16/8	R	>16	R	>32	R	>4	R	>16	R	>16	R	>2	R	>2	R	1	S	>4	R	>8	R	>8	R	4	I	>8	R	>8	R	N/R		>64	R	>8
15505	2017	PAED	FEMALE	0	Y	BLOOD CULTURE	V	A. BAUMANNII	Acinetobacter baumannii	MALDI	MICROSCAN	NM 44	>32	R	>16/8	R	>16	R	>32	R	>4	R	>16	R	>16	R	>2	R	>2	R	1	S	>4	R	>8	R	>8	R	4	I	>8	R	>8	R	N/R		>64	R	>8
15506	2017	ADULT	MALE	34	Y	BLOOD CULTURE	V	A. BAUMANNII	Acinetobacter baumannii	MALDI	MICROSCAN	NM 44	>32	R	16/8	I	>16	R	>32	R	>4	R	>16	R	16	I	>2	R	>2	R	1	S	>4	R	>8	R	N/R	N/R	>4	R	>8	R	8	I	N/R		>64	R	>8
15507	2017	ADULT	MALE	70	Y	BLOOD CULTURE	V	A. BAUMANNII	Acinetobacter baumannii	MALDI	MICROSCAN	NM 44	>32	R	>16/8	R	>16	R	>32	R	>4	R	>16	R	>16	R	>2	R	>2	R	1	S	>4	R	>8	R	>8	R	4	I	>8	R	8	I	N/R		>64	R	>8
15508	2017	PAED	MALE	0	Y	BLOOD CULTURE	V	A. BAUMANNII	Acinetobacter baumannii	MALDI	MICROSCAN	NM 44	<=8	S	<=8/4	S	4	S	8	S	>4	R	>16	R	2	S	>2	R	2	I	1	S	<=1	S	>8	R	N/R	N/R	<=1	S	2	S	<=4	S	N/R		64	I	<=4
15509	2017	PAED	FEMALE	0	N	BLOOD CULTURE	N	A. BAUMANNII
15510	2017	ADULT	FEMALE	31	Y	BLOOD CULTURE	V	A. BAUMANNII	Acinetobacter baumannii	MALDI	MICROSCAN	NM 44	>32	R	>16/8	R	>16	R	>32	R	>4	R	>16	R	>16	R	>2	R	>2	R	16	R	>4	R	>8	R	>8	R	4	I	>8	R	>8	R	N/R		>64	R	>8
15511	2017	PAED	MALE	4	N	BLOOD CULTURE	N	A. BAUMANNII
15512	2017	PAED	FEMALE	0	Y	BLOOD CULTURE	V	A. BAUMANNII	Acinetobacter baumannii	MALDI	MICROSCAN	NM 44	>32	R	>16/8	R	>16	R	>32	R	>4	R	>16	R	>16	R	>2	R	>2	R	1	S	>4	R	>8	R	>8	R	>4	R	>8	R	>8	R	N/R		>64	R	>8
15513	2017	PAED	FEMALE	0	Y	BLOOD CULTURE	V	A. BAUMANNII	Acinetobacter baumannii	MALDI	MICROSCAN	NM 44	>32	R	>16/8	R	>16	R	>32	R	>4	R	>16	R	>16	R	>2	R	>2	R	1	S	>4	R	>8	R	>8	R	4	I	>8	R	>8	R	N/R		>64	R	>8
15514	2017	ADULT	MALE	72	Y	BLOOD CULTURE	V	A. BAUMANNII	Acinetobacter baumannii	MALDI	MICROSCAN	NM 44	>32	R	>16/8	R	>16	R	>32	R	>4	R	>16	R	>16	R	>2	R	>2	R	0.5	S	>4	R	>8	R	>8	R	>4	R	>8	R	8	I	N/R		>64	R	>8
15515	2017	ADULT	MALE	30	Y	BLOOD CULTURE	V	A. BAUMANNII	Acinetobacter baumannii	MALDI	MICROSCAN	NM 44	<=8	S	>16/8	R	>16	R	>32	R	>4	R	>16	R	>16	R	>2	R	>2	R	0.5	S	>4	R	>8	R	>8	R	>4	R	>8	R	>8	R	N/R		>64	R	>8
15516	2017	UNKNOWN	MALE		Y	BLOOD CULTURE	V	A. BAUMANNII	Acinetobacter baumannii	MALDI	MICROSCAN	NM 44	>32	R	>16/8	R	>16	R			>4	R			>16	R	>2	R	>2	R	1	S	>4	R	>8	R	>8	R	4	I	>8	R	>8	R			>64	R	>8
15517	2017	PAED	MALE	0	Y	BLOOD CULTURE	V	A. BAUMANNII	Acinetobacter baumannii	MALDI	MICROSCAN	NM 44	>32	R	>16/8	R	>16	R	>32	R	>4	R	>16	R	>16	R	>2	R	>2	R	1	S	>4	R	>8	R	>8	R	4	I	>8	R	>8	R	N/R		>64	R	>8
15518	2017	ADULT	MALE	25	Y	BLOOD CULTURE	V	A. BAUMANNII	Acinetobacter baumannii	MALDI	MICROSCAN	NM 44	>32	R	>16/8	R	>16	R	>32	R	>4	R	>16	R	>16	R	>2	R	>2	R	2	S	>4	R	>8	R	>8	R	>4	R	>8	R	>8	R	N/R		>64	R	>8
15610	2017	ADULT	FEMALE	35	Y	BLOOD CULTURE	V	A. BAUMANNII	Acinetobacter baumannii	MALDI	MICROSCAN	NM 44	>32	R	>16/8	R	>16	R	>32	R	>4	R	>16	R	>16	R	>2	R	>2	R	1	S	>4	R	>8	R	>8	R	4	I	>8	R	>8	R	N/R		>64	R	>8
15612	2017	PAED	MALE	0	Y	BLOOD CULTURE	V	A. BAUMANNII	Acinetobacter baumannii	MALDI	MICROSCAN	NM 44	>32	R	>16/8	R	>16	R			>4				>16	R	>2	R	>2	R	1	S	>4	R	>8	R	>8	R	4	I	>8	R	>8	R			>64	R	>8
15613	2017	PAED	MALE	0	Y	BLOOD CULTURE	V	A. BAUMANNII	Acinetobacter baumannii	MALDI	MICROSCAN	NM 44	>32	R	>16/8	R	>16	R			>4				>16	R	>2	R	>2	R	1	S	>4	R	>8	R	>8	R	4	I	>8	R	>8	R			>64	R	>8
15614	2017	PAED	MALE	0	Y	BLOOD CULTURE	N	A. BAUMANNII
15616	2017	ADULT	MALE	47	Y	BLOOD CULTURE	V	A. BAUMANNII	Acinetobacter baumannii	MALDI	MICROSCAN	NM 44	<=8	S	16/8	I	>16	R			>4				>16	R	>2	R	>2	R	0.5	S	>4	R	>8	R	>8	R	>4	R	>8	R	8	I			>64	R	>8
15617	2017	PAED	MALE	0	Y	BLOOD CULTURE	V	A. BAUMANNII	Acinetobacter baumannii	MALDI	MICROSCAN	NM 44	>32	R	>16/8	R	>16	R			>4				>16	R	>2	R	>2	R	0.5	S	>4	R	>8	R	>8	R	4	I	>8	R	>8	R			>64	R	>8
15618	2017	PAED	FEMALE	0	Y	BLOOD CULTURE	V	A. BAUMANNII	Acinetobacter baumannii	MALDI	MICROSCAN	NM 44	<=8	S	16/8	I	>16	R			>4				>16	R	>2	R	>2	R	1	S	>4	R	>8	R	N/R	N/R	>4	R	>8	R	>8	R			>64	R	>8
15619	2017	ADULT	MALE	22	Y	BLOOD CULTURE	V	A. BAUMANNII	Acinetobacter baumannii	MALDI	MICROSCAN	NM 44	>32	R	>16/8	R	>16	R			>4				>16	R	>2	R	>2	R	0.5	S	>4	R	>8	R	>8	R	4	I	>8	R	>8	R			>64	R	>8
15620	2017	ADULT	MALE	78	Y	BLOOD CULTURE	V	A. BAUMANNII	Acinetobacter baumannii	MALDI	MICROSCAN	NM 44	>32	R	>16/8	R	>16	R			>4				>16	R	>2	R	>2	R	0.5	S	>4	R	>8	R	>8	R	4	I	>8	R	>8	R			>64	R	>8
15621	2017	PAED	FEMALE	17	Y	BLOOD CULTURE	V	A. BAUMANNII	Acinetobacter baumannii	MALDI	MICROSCAN	NM 44	>32	R	>16/8	R	>16	R			>4				>16	R	>2	R	>2	R	1	S	>4	R	>8	R	>8	R	4	I	>8	R	>8	R			>64	R	>8
15622	2017	ADULT	MALE	40	Y	BLOOD CULTURE	V	A. BAUMANNII	Acinetobacter baumannii	MALDI	MICROSCAN	NM 44	>32	R	>16/8	R	>16	R			>4				>16	R	>2	R	>2	R	1	S	>4	R	>8	R	>8	R	4	I	>8	R	>8	R			>64	R	>8
15623	2017	PAED	MALE	1	Y	BLOOD CULTURE	N	A. BAUMANNII
15624	2017	ADULT	MALE	52	Y	BLOOD CULTURE	V	A. BAUMANNII	Acinetobacter baumannii	MALDI	MICROSCAN	NM 44	>32	R	>16/8	R	>16	R			>4				>16	R	>2	R	>2	R	1	S	>4	R	>8	R	>8	R	>4	R	>8	R	<=4	S			>64	R	>8
15625	2017	ADULT	FEMALE	60	Y	BLOOD CULTURE	V	A. BAUMANNII	Acinetobacter baumannii	MALDI	MICROSCAN	NM 44	>32	R	>16/8	R	>16	R			>4				>16	R	>2	R	>2	R	1	S	>4	R	>8	R	>8	R	4	I	>8	R	>8	R			>64	R	>8
15626	2017	ADULT	MALE	59	Y	BLOOD CULTURE	V	A. BAUMANNII	Acinetobacter baumannii	MALDI	MICROSCAN	NM 44	<=8	S	>16/8	R	>16	R			>4				>16	R	>2	R	<=0.5	S	1	S	>4	R	>8	R	>8	R	<=1	S	>8	R	<=4	S			>64	R	<=4
15627	2017	PAED	MALE	0	Y	BLOOD CULTURE	V	A. BAUMANNII	Acinetobacter baumannii	MALDI	MICROSCAN	NM 44	>32	R	>16/8	R	>16	R			>4				>16	R	>2	R	>2	R	1	S	>4	R	>8	R	>8	R	4	I	>8	R	>8	R			>64	R	>8
15628	2017	PAED	FEMALE	0	Y	BLOOD CULTURE	V	A. BAUMANNII	Acinetobacter baumannii	MALDI	MICROSCAN	NM 44	>32	R	16/8	I	>16	R			>4				>16	R	>2	R	>2	R	0.5	S	>4	R	>8	R	>8	R	>4	R	>8	R	8	I			>64	R	>8
15629	2017	PAED	MALE	0	Y	BLOOD CULTURE	V	A. BAUMANNII	Acinetobacter baumannii	MALDI	MICROSCAN	NM 44	<=8	S	<=8/4	S	2	S			>4				2	S	2	I	2	I	1	S	<=1	S	>8	R	N/R	N/R	<=1	S	4	S	<=4	S			64	I	<=4
15630	2017	ADULT	MALE	47	Y	BLOOD CULTURE	V	A. BAUMANNII	Acinetobacter baumannii	MALDI	MICROSCAN	NM 44	<=8	S	>16/8	R	>16	R			>4				>16	R	>2	R	<=0.5	S	1	S	>4	R	>8	R	>8	R	<=1	S	>8	R	<=4	S			>64	R	<=4
15631	2017	PAED	MALE	0	Y	BLOOD CULTURE	V	A. BAUMANNII	Acinetobacter baumannii	MALDI	MICROSCAN	NM 44	>32	R	>16/8	R	>16	R			>4				>16	R	>2	R	>2	R	1	S	>4	R	>8	R	>8	R	4	I	>8	R	>8	R			>64	R	>8
15632	2017	PAED	FEMALE	0	Y	BLOOD CULTURE	V	A. BAUMANNII	Acinetobacter baumannii	MALDI	MICROSCAN	NM 44	>32	R	16/8	I	>16	R			>4				>16	R	>2	R	>2	R	0.5	S	>4	R	>8	R	>8	R	>4	R	>8	R	8	I			>64	R	>8
15633	2017	PAED	FEMALE	0	Y	BLOOD CULTURE	V	A. BAUMANNII	Acinetobacter baumannii	MALDI	MICROSCAN	NM 44	>32	R	>16/8	R	>16	R			>4				>16	R	>2	R	>2	R	1	S	>4	R	>8	R	>8	R	4	I	>8	R	>8	R			>64	R	>8
15634	2017	PAED	MALE	0	Y	BLOOD CULTURE	V	A. BAUMANNII	Acinetobacter baumannii	MALDI	MICROSCAN	NM 44	>32	R	>16/8	R	>16	R			>4				>16	R	>2	R	>2	R	1	S	>4	R	>8	R	>8	R	4	I	>8	R	>8	R			>64	R	>8
15635	2017	PAED	FEMALE	0	Y	BLOOD CULTURE	V	A. BAUMANNII	Acinetobacter baumannii	MALDI	MICROSCAN	NM 44	>32	R	>16/8	R	>16	R			>4				>16	R	>2	R	>2	R	1	S	>4	R	>8	R	>8	R	>4	R	>8	R	>8	R			>64	R	>8
15636	2017	ADULT	MALE	48	Y	BLOOD CULTURE	V	A. BAUMANNII	Acinetobacter nosocomialis	MALDI	MICROSCAN	NM 44	<=8	S	<=8/4	S	4	S			<=0.5	S			8	S	<=0.25	S	<=0.5	S	1	S	2	I	<=2	S	<=1	S	<=1	S	2	S	<=4	S	<=8	S	16	S	<=4
15637	2017	ADULT	FEMALE	64	Y	BLOOD CULTURE	V	A. BAUMANNII	Acinetobacter baumannii	MALDI	MICROSCAN	NM 44	>32	R	>16/8	R	>16	R			>4				>16	R	>2	R	>2	R	0.5	S	>4	R	>8	R	>8	R	4	I	>8	R	>8	R			>64	R	>8
15639	2017	ADULT	MALE	28	Y	BLOOD CULTURE	V	A. BAUMANNII	Acinetobacter baumannii	MALDI	MICROSCAN	NM 44	32	I	16/8	I	>16	R			>4				>16	R	>2	R	>2	R	0.5	S	>4	R	<=2	S	N/R	N/R	>4	R	>8	R	<=4	S			>64	R	>8
15640	2017	PAED	FEMALE	0	Y	BLOOD CULTURE	V	A. BAUMANNII	Acinetobacter baumannii	MALDI	MICROSCAN	NM 44	<=8	S	<=8/4	S	2	S			>4				2	S	2	I	>2	R	1	S	2	I	>8	R	N/R	N/R	<=1	S	2	S	<=4	S			64	I	<=4
15641	2017	ADULT	FEMALE	57	Y	BLOOD CULTURE	V	A. BAUMANNII	Acinetobacter baumannii	MALDI	MICROSCAN	NM 44	<=8	S	<=8/4	S	>16	R			>4				>16	R	>2	R	>2	R	0.5	S	<=1	S	4	S	N/R	N/R	>4	R	<=1	S	<=4	S			>64	R	>8
15643	2017	PAED	FEMALE	0	Y	BLOOD CULTURE	V	A. BAUMANNII	Acinetobacter nosocomialis	MALDI	MICROSCAN	NM 44	<=8	S	<=8/4	S	<=1	S			2	S			<=1	S	2	I	<=0.5	S	2	S	<=1	S	4	S	<=1	S	<=1	S	2	S	<=4	S	<=8	S	64	I	<=4
15644	2017	PAED	MALE	0	Y	BLOOD CULTURE	V	A. BAUMANNII	Acinetobacter baumannii	MALDI	MICROSCAN	NM 44	>32	R	>16/8	R	>16	R			>4				>16	R	>2	R	>2	R	1	S	>4	R	>8	R	>8	R	4	I	>8	R	>8	R			>64	R	>8
15645	2017	UNKNOWN	MALE		Y	BLOOD CULTURE	V	A. BAUMANNII	Acinetobacter baumannii	MALDI	MICROSCAN	NM 44	>32	R	>16/8	R	>16	R			>4				>16	R	>2	R	>2	R	1	S	>4	R	>8	R	>8	R	4	I	>8	R	8	I			>64	R	>8
15646	2017	PAED	MALE	1	Y	BLOOD CULTURE	V	A. BAUMANNII	Acinetobacter baumannii	MALDI	MICROSCAN	NM 44	>32	R	>16/8	R	>16	R	>32	R	>4	R	>16	R	>16	R	>2	R	>2	R	0.5	S	>4	R	>8	R	>8	R	4	I	>8	R	>8	R	N/R		>64	R	>8
15647	2017	ADULT	MALE	21	Y	BLOOD CULTURE	V	A. BAUMANNII	Acinetobacter baumannii	MALDI	MICROSCAN	NM 44	>32	R	>16/8	R	>16	R	>32	R	>4	R	>16	R	>16	R	>2	R	>2	R	0.5	S	>4	R	>8	R	>8	R	4	I	>8	R	<=4	S	N/R		>64	R	>8
15648	2017	PAED	MALE	0	Y	BLOOD CULTURE	V	A. BAUMANNII	Acinetobacter baumannii	MALDI	MICROSCAN	NM 44	>32	R	>16/8	R	>16	R	>32	R	>4	R	>16	R	>16	R	>2	R	>2	R	2	S	>4	R	>8	R	>8	R	4	I	>8	R	>8	R	N/R		>64	R	>8
15649	2017	ADULT	MALE	16	Y	BLOOD CULTURE	V	A. BAUMANNII	Acinetobacter baumannii	MALDI	MICROSCAN	NM 44	<=8	S	16/8	I	>16	R	>32	R	>4	R	>16	R	>16	R	>2	R	>2	R	0.5	S	>4	R	>8	R	>8	R	>4	R	>8	R	<=4	S	N/R		>64	R	>8
15650	2017	ADULT	FEMALE	65	Y	BLOOD CULTURE	V	A. BAUMANNII	Acinetobacter baumannii	MALDI	MICROSCAN	NM 44	<=8	S	16/8	I	>16	R	>32	R	>4	R	>16	R	>16	R	>2	R	>2	R	1	S	>4	R	>8	R	>8	R	>4	R	>8	R	>8	R	N/R		>64	R	>8
15652	2017	PAED	MALE	0	Y	BLOOD CULTURE	V	A. BAUMANNII	Acinetobacter baumannii	MALDI	MICROSCAN	NM 44	>32	R	>16/8	R	>16	R	>32	R	>4	R	>16	R	>16	R	>2	R	>2	R	0.5	S	>4	R	>8	R	>8	R	4	I	>8	R	>8	R	N/R		>64	R	>8
15653	2017	PAED	MALE	0	Y	BLOOD CULTURE	V	A. BAUMANNII	Acinetobacter baumannii	MALDI	MICROSCAN	NM 44	>32	R	>16/8	R	>16	R	>32	R	>4	R	>16	R	>16	R	>2	R	>2	R	2	S	>4	R	>8	R	>8	R	4	I	>8	R	>8	R	N/R		>64	R	>8
15654	2017	PAED	MALE	0	Y	BLOOD CULTURE	V	A. BAUMANNII	Acinetobacter baumannii	MALDI	MICROSCAN	NM 44	>32	R	>16/8	R	>16	R			>4				>16	R	>2	R	>2	R	0.5	S	>4	R	>8	R	>8	R	>4	R	>8	R	8	I			>64	R	>8
15655	2017	PAED	FEMALE	0	Y	BLOOD CULTURE	V	A. BAUMANNII	Acinetobacter baumannii	MALDI	MICROSCAN	NM 44	<=8	S	<=8/4	S	2	S	8	S	>4	R	>16	R	2	S	2	I	2	I	1	S	<=1	S	>8	R	N/R	N/R	<=1	S	4	S	<=4	S	N/R		64	I	<=4
15656	2017	ADULT	FEMALE	35	Y	BLOOD CULTURE	V	A. BAUMANNII	Acinetobacter baumannii	MALDI	MICROSCAN	NM 44	>32	R	>16/8	R	>16	R	>32	R	>4	R	>16	R	>16	R	>2	R	>2	R	1	S	>4	R	>8	R	>8	R	4	I	>8	R	>8	R	N/R		>64	R	>8
15659	2017	PAED	FEMALE	0	Y	BLOOD CULTURE	V	A. BAUMANNII	Acinetobacter baumannii	MALDI	MICROSCAN	NM 44	<=8	S	<=8/4	S	2	S	8	S	>4	R	>16	R	2	S	2	I	2	I	1	S	2	I	>8	R	N/R	N/R	<=1	S	2	S	<=4	S	N/R		64	I	<=4
15660	2017	PAED	MALE	0	N	BLOOD CULTURE	B/L	A. BAUMANNII
15661	2017	ADULT	MALE	70	Y	BLOOD CULTURE	N	A. BAUMANNII
15662	2017	ADULT	FEMALE	24	Y	BLOOD CULTURE	V	A. BAUMANNII	Acinetobacter baumannii	MALDI	MICROSCAN	NM 44	<=8	S	16/8	I	>16	R			>4				4	S	>2	R	<=0.5	S	0.5	S	>4	R	>8	R	>8	R	<=1	S	>8	R	<=4	S			>64	R	>8
15664	2017	PAED	UNKNOWN	0	Y	BLOOD CULTURE	V	A. BAUMANNII	Acinetobacter baumannii	MALDI	MICROSCAN	NM 44	<=8	S	<=8/4	S	2	S	8	S	>4	R	>16	R	2	S	2	I	2	I	0.5	S	2	I	>8	R	N/R	N/R	<=1	S	2	S	<=4	S	N/R		64	I	<=4
15665	2017	PAED	FEMALE	0	Y	BLOOD CULTURE	V	A. BAUMANNII	Acinetobacter baumannii	MALDI	MICROSCAN	NM 44	<=8	S	<=8/4	S	4	S	8	S	>4	R	>16	R	2	S	2	I	>2	R	0.5	S	<=1	S	>8	R	N/R	N/R	<=1	S	2	S	<=4	S	N/R		64	I	<=4
15666	2017	PAED	FEMALE	0	Y	BLOOD CULTURE	V	A. BAUMANNII	Acinetobacter baumannii	MALDI	MICROSCAN	NM 44	>32	R	>16/8	R	>16	R	>32	R	>4	R	>16	R	>16	R	>2	R	>2	R	1	S	>4	R	>8	R	>8	R	4	I	>8	R	>8	R	N/R		>64	R	>8
15667	2017	PAED	UNKNOWN	0	Y	BLOOD CULTURE	V	A. BAUMANNII	Acinetobacter baumannii	MALDI	MICROSCAN	NM 44	>32	R	>16/8	R	>16	R			>4				>16	R	>2	R	>2	R	1	S	>4	R	>8	R	>8	R	4	I	>8	R	>8	R			>64	R	>8
15668	2017	PAED	FEMALE	0	Y	BLOOD CULTURE	V	A. BAUMANNII	Acinetobacter baumannii	MALDI	MICROSCAN	NM 44	>32	R	>16/8	R	>16	R	>32	R	>4	R	>16	R	>16	R	>2	R	>2	R	1	S	>4	R	>8	R	>8	R	4	I	>8	R	>8	R	N/R		>64	R	>8
15670	2017	PAED	MALE	2	Y	BLOOD CULTURE	V	A. BAUMANNII	Acinetobacter baumannii	MALDI	MICROSCAN	NM 44	<=8	S	>16/8	R	>16	R	>32	R	>4	R	>16	R	>16	R	>2	R	>2	R	1	S	>4	R	>8	R	>8	R	4	I	>8	R	>8	R	N/R		>64	R	>8
15671	2017	PAED	FEMALE	1	Y	BLOOD CULTURE	V	A. BAUMANNII	Acinetobacter baumannii	MALDI	MICROSCAN	NM 44	>32	R	>16/8	R	>16	R	>32	R	>4	R	>16	R	>16	R	>2	R	>2	R	8	R	>4	R	>8	R	>8	R	4	I	>8	R	>8	R	N/R		>64	R	>8
15672	2017	PAED	FEMALE	0	Y	BLOOD CULTURE	V	A. BAUMANNII	Acinetobacter baumannii	MALDI	MICROSCAN	NM 44	>32	R	>16/8	R	>16	R	>32	R	>4	R	>16	R	>16	R	>2	R	>2	R	1	S	>4	R	>8	R	>8	R	4	I	>8	R	>8	R	N/R		>64	R	>8
15673	2017	PAED	MALE	0	Y	BLOOD CULTURE	V	A. BAUMANNII	Acinetobacter baumannii	MALDI	MICROSCAN	NM 44	>32	R	>16/8	R	>16	R	>32	R	>4	R	>16	R	>16	R	>2	R	>2	R	1	S	>4	R	>8	R	>8	R	4	I	>8	R	>8	R	N/R		>64	R	>8
15674	2017	PAED	MALE	0	Y	BLOOD CULTURE	V	A. BAUMANNII	Acinetobacter baumannii	MALDI	MICROSCAN	NM 44	<=8	S	<=8/4	S	2	S	8	S	>4	R	>16	R	2	S	2	I	2	I	0.5	S	2	I	>8	R	N/R	N/R	<=1	S	2	S	<=4	S	N/R		64	I	<=4
15675	2017	UNKNOWN	UNKNOWN		Y	BLOOD CULTURE	V	A. BAUMANNII	Acinetobacter baumannii	MALDI	MICROSCAN	NM 44	<=8	S	<=8/4	S	2	S	8	S	>4	R	>16	R	2	S	2	I	2	I	0.5	S	2	I	>8	R	N/R	N/R	<=1	S	2	S	<=4	S	N/R		64	I	<=4
15676	2017	ADULT	MALE	49	Y	BLOOD CULTURE	V	A. BAUMANNII	Acinetobacter baumannii	MALDI	MICROSCAN	NM 44	>32	R	16/8	I	>16	R	>32	R	>4	R	>16	R	>16	R	>2	R	>2	R	1	S	>4	R	8	I	N/R	N/R	>4	R	>8	R	8	I	N/R		>64	R	>8
15678	2017	ADULT	MALE	50	Y	BLOOD CULTURE	V	A. BAUMANNII	Acinetobacter baumannii	MALDI	MICROSCAN	NM 44	>32	R	<=8/4	S	16	I			>4				>16	R	>2	R	<=0.5	S	128	R	2	I	8	I	N/R	N/R	<=1	S	8	I	<=4	S			16	S	>8
15679	2017	ADULT	FEMALE	30	Y	BLOOD CULTURE	V	A. BAUMANNII	Acinetobacter baumannii	MALDI	MICROSCAN	NM 44	<=8	S	16/8	I	>16	R	>32	R	>4	R	>16	R	>16	R	>2	R	>2	R	2	S	>4	R	>8	R	>8	R	>4	R	>8	R	>8	R	N/R		>64	R	>8
15680	2017	PAED	MALE	0	Y	BLOOD CULTURE	V	A. BAUMANNII	Acinetobacter baumannii	MALDI	MICROSCAN	NM 44	<=8	S	<=8/4	S	2	S	8	S	>4	R	>16	R	2	S	2	I	2	I	0.5	S	2	I	>8	R	N/R	N/R	<=1	S	4	S	<=4	S	N/R		64	I	<=4
15682	2017	PAED	FEMALE	0	N	BLOOD CULTURE	N	A. BAUMANNII
15684	2017	PAED	FEMALE	0	Y	BLOOD CULTURE	V	A. BAUMANNII	Acinetobacter baumannii	MALDI	MICROSCAN	NM 44	>32	R	>16/8	R	>16	R	>32	R	>4	R	>16	R	>16	R	>2	R	>2	R	0.5	S	>4	R	>8	R	>8	R	4	I	>8	R	>8	R	N/R		>64	R	>8
15685	2017	ADULT	MALE	57	Y	BLOOD CULTURE	V	A. BAUMANNII	Acinetobacter baumannii	MALDI	MICROSCAN	NM 44	<=8	S	16/8	I	>16	R	>32	R	>4	R	>16	R	>16	R	>2	R	>2	R	1	S	>4	R	>8	R	N/R	N/R	>4	R	>8	R	>8	R	N/R		>64	R	>8
15686	2017	ADULT	FEMALE	67	Y	BLOOD CULTURE	N	A. BAUMANNII
15687	2017	ADULT	MALE	70	Y	BLOOD CULTURE	N	A. BAUMANNII
15688	2017	ADULT	FEMALE	66	Y	BLOOD CULTURE	V	A. BAUMANNII	Acinetobacter baumannii	MALDI	MICROSCAN	NM 44	>32	R	16/8	I	>16	R			>4				>16	R	>2	R	>2	R	0.5	S	>4	R	>8	R	>8	R	>4	R	>8	R	8	I			>64	R	>8
15689	2017	ADULT	MALE	31	Y	BLOOD CULTURE	V	A. BAUMANNII	Acinetobacter baumannii	MALDI	MICROSCAN	NM 44	>32	R	>16/8	R	>16	R			>4				>16	R	>2	R	>2	R	1	S	>4	R	>8	R	>8	R	>4	R	>8	R	<=4	S			>64	R	>8
15690	2017	ADULT	FEMALE	31	Y	BLOOD CULTURE	V	A. BAUMANNII	Acinetobacter baumannii	MALDI	MICROSCAN	NM 44	>32	R	>16/8	R	>16	R			>4				>16	R	>2	R	>2	R	1	S	>4	R	>8	R	>8	R	4	I	>8	R	>8	R			>64	R	>8
15691	2017	PAED	MALE	0	Y	BLOOD CULTURE	V	A. BAUMANNII	Acinetobacter baumannii	MALDI	MICROSCAN	NM 44	>32	R	>16/8	R	>16	R			>4				>16	R	>2	R	>2	R	1	S	>4	R	>8	R	>8	R	4	I	>8	R	>8	R			>64	R	>8
15692	2017	PAED	FEMALE	0	Y	BLOOD CULTURE	V	A. BAUMANNII	Acinetobacter baumannii	MALDI	MICROSCAN	NM 44	>32	R	>16/8	R	>16	R			>4				>16	R	>2	R	>2	R	1	S	>4	R	>8	R	>8	R	4	I	>8	R	>8	R			>64	R	>8
15693	2017	ADULT	FEMALE	60	Y	BLOOD CULTURE	V	A. BAUMANNII	Acinetobacter baumannii	MALDI	MICROSCAN	NM 44	>32	R	>16/8	R	>16	R			>4				>16	R	>2	R	>2	R	0.5	S	>4	R	>8	R	>8	R	4	I	>8	R	>8	R			>64	R	>8
15694	2017	ADULT	MALE	50	Y	BLOOD CULTURE	V	A. BAUMANNII	Acinetobacter baumannii	MALDI	MICROSCAN	NM 44	>32	R	>16/8	R	>16	R			>4				>16	R	>2	R	>2	R	1	S	>4	R	>8	R	>8	R	>4	R	>8	R	<=4	S			>64	R	>8
15695	2017	PAED	MALE	3	Y	BLOOD CULTURE	V	A. BAUMANNII	Acinetobacter baumannii	MALDI	MICROSCAN	NM 44	<=8	S	<=8/4	S	2	S			<=0.5				2	S	<=0.25	S	<=0.5	S	0.25	S	<=1	S	<=2	S	N/R	N/R	<=1	S	<=1	S	<=4	S			<=8	S	<=4
15696	2017	ADULT	MALE	51	Y	BLOOD CULTURE	V	A. BAUMANNII	Acinetobacter baumannii	MALDI	MICROSCAN	NM 44	>32	R	16/8	I	>16	R			>4				>16	R	>2	R	>2	R	1	S	>4	R	>8	R	>8	R	>4	R	>8	R	>8	R			>64	R	>8
15699	2017	ADULT	MALE	49	Y	BLOOD CULTURE	V	A. BAUMANNII	Acinetobacter baumannii	MALDI	MICROSCAN	NM 44	>32	R	>16/8	R	>16	R	>32		>4	R			>16	R	>2	R	>2	R	0.5	S	>4	R	>8	R	>8	R	>4	R	>8	R	<=4	S			>64	R	>8
15828	2017	ADULT	MALE	27	Y	BLOOD CULTURE	V	A. BAUMANNII	Acinetobacter baumannii	MALDI	MICROSCAN	NM 44	<=8	S	<=8/4	S	4	S			<=0.5				2	S	0.5		<=0.5	S	0.5	S	<=1		<=2	S	N/R	N/R	<=1	S	<=1	S	<=4	S			16	S	<=4
15859	2017	PAED	FEMALE	0	N	BLOOD CULTURE	M	A. BAUMANNII
15860	2017	PAED	FEMALE	0	Y	BLOOD CULTURE	N	A. BAUMANNII
15861	2017	UNKNOWN	FEMALE		Y	BLOOD CULTURE	V	A. BAUMANNII	Acinetobacter baumannii	MALDI	MICROSCAN	NM 44	>32	R	>16/8	R	>16	R			>4				>16	R	>2	R	>2	R	1	S	>4	R	>8	R	>8	R	4	I	>8	R	>8	R			>64	R	>8
15862	2017	PAED	FEMALE	0	Y	BLOOD CULTURE	V	A. BAUMANNII	Acinetobacter baumannii	MALDI	MICROSCAN	NM 44	>32	R	16/8	I	>16	R			>4				>16	R	>2	R	>2	R	0.5	S	>4	R	>8	R	N/R	N/R	>4	R	>8	R	>8	R			>64	R	>8
15863	2017	PAED	FEMALE	2	Y	BLOOD CULTURE	V	A. BAUMANNII	Acinetobacter baumannii	MALDI	MICROSCAN	NM 44	<=8	S	>16/8	R	>16	R			>4				>16	R	>2	R	>2	R	1	S	>4	R	>8	R	>8	R	>4	R	>8	R	>8	R			>64	R	>8
15864	2017	PAED	FEMALE	0	Y	BLOOD CULTURE	V	A. BAUMANNII	Acinetobacter baumannii	MALDI	MICROSCAN	NM 44	>32	R	>16/8	R	>16	R			>4				>16	R	>2	R	>2	R	1	S	>4	R	>8	R	>8	R	4	I	>8	R	>8	R			>64	R	>8
15866	2017	ADULT	MALE	40	Y	BLOOD CULTURE	V	A. BAUMANNII	Acinetobacter baumannii	MALDI	MICROSCAN	NM 44	>32	R	<=8/4	S	>16	R			>4				>16	R	>2	R	>2	R	0.5	S	>4	R	>8	R	N/R	N/R	4	I	>8	R	8	I			64	I	<=4
15867	2017	PAED	MALE	0	Y	BLOOD CULTURE	V	A. BAUMANNII	Acinetobacter baumannii	MALDI	MICROSCAN	NM 44	>32	R	>16/8	R	>16	R			>4				>16	R	>2	R	>2	R	1	S	>4	R	>8	R	>8	R	4	I	>8	R	>8	R			>64	R	>8
15868	2017	PAED	FEMALE	0	Y	BLOOD CULTURE	N	A. BAUMANNII
15869	2017	PAED	FEMALE	0	Y	BLOOD CULTURE	V	A. BAUMANNII	Acinetobacter baumannii	MALDI	MICROSCAN	NM 44	>32	R	>16/8	R	>16	R			>4				>16	R	>2	R	>2	R	1	S	>4	R	>8	R	>8	R	4	I	>8	R	>8	R			>64	R	>8
15870	2017	PAED	FEMALE	0	Y	BLOOD CULTURE	V	A. BAUMANNII	Acinetobacter baumannii	MALDI	MICROSCAN	NM 44	>32	R	>16/8	R	>16	R			>4				>16	R	>2	R	>2	R	1	S	>4	R	>8	R	>8	R	4	I	>8	R	>8	R			>64	R	>8
15871	2017	PAED	MALE	1	Y	BLOOD CULTURE	V	A. BAUMANNII	Acinetobacter baumannii	MALDI	MICROSCAN	NM 44	<=8	S	<=8/4	S	2	S			1				<=1	S	<=0.25	S	<=0.5	S	0.5	S	<=1	S	<=2	S	N/R	N/R	<=1	S	<=1	S	<=4	S			<=8	S	<=4
15872	2017	ADULT	FEMALE	65	Y	BLOOD CULTURE	V	A. BAUMANNII	Acinetobacter baumannii	MALDI	MICROSCAN	NM 44	<=8	S	>16/8	R	>16	R			>4				>16	R	>2	R	>2	R	0.5	S	>4	R	>8	R	>8	R	>4	R	>8	R	>8	R			>64	R	>8
15873	2017	ADULT	FEMALE	24	Y	BLOOD CULTURE	V	A. BAUMANNII	Acinetobacter baumannii	MALDI	MICROSCAN	NM 44	>32	R	>16/8	R	>16	R			>4				>16	R	>2	R	>2	R	1	S	>4	R	4	S	>8	R	4	I	>8	R	>8	R			>64	R	>8
15874	2017	PAED	FEMALE	13	Y	BLOOD CULTURE	V	A. BAUMANNII	Acinetobacter baumannii	MALDI	MICROSCAN	NM 44	>32	R	>16/8	R	>16	R			>4				>16	R	>2	R	>2	R	64	R	>4	R	>8	R	>8	R	4	I	>8	R	>8	R			>64	R	>8
15875	2017	ADULT	MALE	45	Y	BLOOD CULTURE	V	A. BAUMANNII	Acinetobacter baumannii	MALDI	MICROSCAN	NM 44	>32	R	>16/8	R	>16	R			>4				>16	R	>2	R	>2	R	1	S	>4	R	>8	R	>8	R	>4	R	>8	R	>8	R			>64	R	>8
15876	2017	ADULT	MALE	36	Y	BLOOD CULTURE	V	A. BAUMANNII	Acinetobacter baumannii	MALDI	MICROSCAN	NM 44	>32	R	>16/8	R	>16	R			>4				>16	R	>2	R	>2	R	1	S	>4	R	>8	R	>8	R	4	I	>8	R	>8	R			>64	R	>8
15877	2017	PAED	MALE	0	Y	BLOOD CULTURE	V	A. BAUMANNII	Acinetobacter baumannii	MALDI	MICROSCAN	NM 44	>32	R	>16/8	R	>16	R			>4				>16	R	>2	R	>2	R	1	S	>4	R	>8	R	>8	R	>4	R	>8	R	>8	R			>64	R	>8
15878	2017	PAED	MALE	0	Y	BLOOD CULTURE	V	A. BAUMANNII	Acinetobacter baumannii	MALDI	MICROSCAN	NM 44	>32	R	>16/8	R	>16	R			>4				>16	R	>2	R	>2	R	0.5	S	>4	R	>8	R	>8	R	4	I	>8	R	>8	R			>64	R	>8
15879	2017	PAED	FEMALE	0	Y	BLOOD CULTURE	V	A. BAUMANNII	Acinetobacter baumannii	MALDI	MICROSCAN	NM 44	>32	R	>16/8	R	>16	R			>4				>16	R	>2	R	>2	R	1	S	>4	R	>8	R	>8	R	4	I	>8	R	>8	R			>64	R	>8
15880	2017	ADULT	MALE	24	Y	BLOOD CULTURE	V	A. BAUMANNII	Acinetobacter baumannii	MALDI	MICROSCAN	NM 44	<=8	S	<=8/4	S	2	S			4				4	S	2	I	<=0.5	S	0.5	S	<=1	S	<=2	S	N/R	N/R	<=1	S	<=1	S	<=4	S			16	S	<=4
15881	2017	PAED	FEMALE	0	Y	BLOOD CULTURE	V	A. BAUMANNII	Acinetobacter baumannii	MALDI	MICROSCAN	NM 44	>32	R	>16/8	R	>16	R			>4				>16	R	>2	R	>2	R	1	S	>4	R	>8	R	>8	R	4	I	>8	R	>8	R			>64	R	>8
15882	2017	ADULT	FEMALE	56	Y	BLOOD CULTURE	V	A. BAUMANNII	Acinetobacter baumannii	MALDI	MICROSCAN	NM 44	>32	R	>16/8	R	>16	R			>4				>16	R	>2	R	>2	R	32	R	>4	R	>8	R	>8	R	4	I	>8	R	>8	R			>64	R	>8
15883	2017	ADULT	FEMALE	59	Y	BLOOD CULTURE	V	A. BAUMANNII	Acinetobacter baumannii	MALDI	MICROSCAN	NM 44	>32	R	>16/8	R	>16	R			>4				>16	R	>2	R	>2	R	>128	R	>4	R	>8	R	>8	R	4	I	>8	R	>8	R			>64	R	>8
15884	2017	ADULT	MALE	19	Y	BLOOD CULTURE	V	A. BAUMANNII	Acinetobacter baumannii	MALDI	MICROSCAN	NM 44	>32	R	>16/8	R	>16	R			>4				>16	R	>2	R	>2	R	1	S	>4	R	>8	R	>8	R	>4	R	>8	R	<=4	S			>64	R	>8
15885	2017	PAED	MALE	0	Y	BLOOD CULTURE	V	A. BAUMANNII	Acinetobacter baumannii	MALDI	MICROSCAN	NM 44	<=8	S	<=8/4	S	4	S			4				2	S	2	I	<=0.5	S	2	S	<=1	S	<=2	S	N/R	N/R	<=1	S	<=1	S	<=4	S			16	S	<=4
15886	2017	ADULT	MALE	42	Y	BLOOD CULTURE	V	A. BAUMANNII	Acinetobacter baumannii	MALDI	MICROSCAN	NM 44	>32	R	>16/8	R	>16	R			>4				>16	R	>2	R	>2	R	1	S	>4	R	>8	R	>8	R	4	I	>8	R	>8	R			>64	R	>8
15887	2017	ADULT	MALE	22	Y	BLOOD CULTURE	V	A. BAUMANNII	Acinetobacter baumannii	MALDI	MICROSCAN	NM 44	>32	R	>16/8	R	>16	R			>4				>16	R	>2		>2	R	32	R	>4		>8	R	>8	R	4	I	>8	R	>8	R			>64	R	>8
15888	2017	ADULT	FEMALE	64	Y	BLOOD CULTURE	V	A. BAUMANNII	Acinetobacter baumannii	MALDI	MICROSCAN	NM 44	<=8	S	<=8/4	S	>16	R			>4				>16	R	>2		>2	R	0.5	S	<=1		8	I	N/R	N/R	>4	R	<=1	S	<=4	S			>64	R	>8
15889	2017	UNKNOWN	FEMALE		Y	BLOOD CULTURE	V	A. BAUMANNII	Acinetobacter baumannii	MALDI	MICROSCAN	NM 44	<=8	S	<=8/4	S	2	S			>4				2	S	2		2	I	1	S	<=1		>8	R	N/R	N/R	<=1	S	4	S	<=4	S			64	I	<=4
15890	2017	PAED	FEMALE	10	Y	BLOOD CULTURE	N	A. BAUMANNII
15892	2017	PAED	MALE	1	Y	BLOOD CULTURE	V	A. BAUMANNII	Acinetobacter baumannii	MALDI	MICROSCAN	NM 44	32	I	16/8	I	>16	R			>4				>16	R	>2		>2	R	1	S	>4		>8	R	>8	R	>4	R	>8	R	8	I			>64	R	>8
15893	2017	ADULT	FEMALE	59	Y	BLOOD CULTURE	N	A. BAUMANNII
15895	2017	ADULT	MALE	81	Y	BLOOD CULTURE	V	A. BAUMANNII	Acinetobacter baumannii	MALDI	MICROSCAN	NM 44	>32	R	>16/8	R	>16	R			>4				>16	R	>2		>2	R	2	S	>4		>8	R	>8	R	4	I	>8	R	>8	R			>64	R	>8
15896	2017	ADULT	FEMALE	22	Y	BLOOD CULTURE	V	A. BAUMANNII	Acinetobacter baumannii	MALDI	MICROSCAN	NM 44	>32	R	>16/8	R	>16	R			>4				>16	R	>2		>2	R	1	S	>4		>8	R	>8	R	4	I	>8	R	>8	R			>64	R	>8
15897	2017	ADULT	MALE	48	Y	BLOOD CULTURE	V	A. BAUMANNII	Acinetobacter baumannii	MALDI	MICROSCAN	NM 44	>32	R	>16/8	R	>16	R			>4				>16	R	>2		>2	R	1	S	>4		>8	R	>8	R	>4	R	>8	R	>8	R			>64	R	>8
15898	2017	ADULT	FEMALE	80	Y	BLOOD CULTURE	V	A. BAUMANNII	Acinetobacter baumannii	MALDI	MICROSCAN	NM 44	>32	R	<=8/4	S	>16	R			>4				>16	R	>2		>2	R	1	S	>4		>8	R	N/R	N/R	>4	R	>8	R	>8	R			>64	R	>8
15899	2017	ADULT	MALE	23	Y	BLOOD CULTURE	V	A. BAUMANNII	Acinetobacter baumannii	MALDI	MICROSCAN	NM 44	32	I	16/8	I	16	I			>4				4	S	>2		>2	R	0.5	S	>4		<=2	S	N/R	N/R	4	I	>8	R	<=4	S			>64	R	>8
15900	2017	ADULT	FEMALE	45	Y	BLOOD CULTURE	V	A. BAUMANNII	Acinetobacter baumannii	MALDI	MICROSCAN	NM 44	<=8	S	16/8	I	>16	R			>4				>16	R	>2		>2	R	1	S	>4		>8	R	>8	R	>4	R	>8	R	>8	R			>64	R	>8
15901	2017	ADULT	FEMALE	59	Y	BLOOD CULTURE	V	A. BAUMANNII	Acinetobacter baumannii	MALDI	MICROSCAN	NM 44	<=8	S	16/8	I	>16	R			>4				4	S	>2		<=0.5	S	1	S	>4		<=2	S	N/R	N/R	<=1	S	>8	R	<=4	S			>64	R	>8
15902	2017	PAED	FEMALE	0	Y	BLOOD CULTURE	V	A. BAUMANNII	Acinetobacter baumannii	MALDI	MICROSCAN	NM 44	<=8	S	<=8/4	S	4	S			<=0.5				4	S	<=0.25		<=0.5	S	1	S	<=1		<=2	S	N/R	N/R	<=1	S	<=1	S	<=4	S			16	S	>8
15903	2017	PAED	MALE	0	Y	BLOOD CULTURE	V	A. BAUMANNII	Acinetobacter baumannii	MALDI	MICROSCAN	NM 44	>32	R	>16/8	R	>16	R			>4				>16	R	>2		>2	R	1	S	>4		>8	R	>8	R	4	I	>8	R	>8	R			>64	R	>8
15904	2017	PAED	MALE	0	Y	BLOOD CULTURE	V	A. BAUMANNII	Acinetobacter baumannii	MALDI	MICROSCAN	NM 44	>32	R	>16/8	R	>16	R	>32	R	>4		>16		>16	R	>2		>2	R	1	S	>4		>8	R	>8	R	>4	R	>8	R	>8	R			>64	R	>8
15915	2017	PAED	MALE	0	Y	BLOOD CULTURE	V	A. BAUMANNII	Acinetobacter baumannii	MALDI	MICROSCAN	NM 44	>32	R	>16/8	R	>16	R			>4				>16	R	>2		>2	R	0.5	S	>4		>8	R	>8	R	4	I	>8	R	>8	R			>64	R	>8
15916	2017	PAED	FEMALE	0	Y	BLOOD CULTURE	V	A. BAUMANNII	Acinetobacter baumannii	MALDI	MICROSCAN	NM 44	>32	R	>16/8	R	>16	R			>4				>16	R	>2		>2	R	1	S	>4		>8	R	>8	R	4	I	>8	R	>8	R			>64	R	>8
15917	2017	PAED	MALE	0	Y	BLOOD CULTURE	V	A. BAUMANNII	Acinetobacter baumannii	MALDI	MICROSCAN	NM 44	<=8	S	<=8/4	S	2	S			>4				2	S	2		>2	R	1	S	2		>8	R	N/R	N/R	<=1	S	2	S	<=4	S			>64	R	<=4
15919	2017	PAED	MALE	0	Y	BLOOD CULTURE	V	A. BAUMANNII	Acinetobacter baumannii	MALDI	MICROSCAN	NM 44	<=8	S	<=8/4	S	2	S			>4				2	S	2		2	I	1	S	2		>8	R	N/R	N/R	<=1	S	4	S	<=4	S			>64	R	<=4
15920	2017	ADULT	MALE	59	Y	BLOOD CULTURE	V	A. BAUMANNII	Acinetobacter baumannii	MALDI	MICROSCAN	NM 44	<=8	S	16/8	I	>16	R			>4				>16	R	>2		>2	R	1	S	>4		>8	R	>8	R	>4	R	>8	R	>8	R			>64	R	>8
15921	2017	ADULT	MALE	79	Y	BLOOD CULTURE	V	A. BAUMANNII	Acinetobacter baumannii	MALDI	MICROSCAN	NM 44	>32	R	>16/8	R	>16	R			>4				>16	R	>2		>2	R	1	S	>4		>8	R	>8	R	4	I	>8	R	>8	R			>64	R	>8
15922	2017	PAED	FEMALE	0	Y	BLOOD CULTURE	V	A. BAUMANNII	Acinetobacter baumannii	MALDI	MICROSCAN	NM 44	>32	R	>16/8	R	>16	R			>4				>16	R	>2		>2	R	0.5	S	>4		>8	R	>8	R	>4	R	>8	R	8	I			>64	R	>8
15923	2017	ADULT	MALE	68	Y	BLOOD CULTURE	V	A. BAUMANNII	Acinetobacter baumannii	MALDI	MICROSCAN	NM 44	>32	R	16/8	I	>16	R			>4				>16	R	>2		>2	R	1	S	>4		>8	R	>8	R	>4	R	>8	R	>8	R			>64	R	>8
15924	2017	ADULT	MALE	70	Y	BLOOD CULTURE	V	A. BAUMANNII	Acinetobacter baumannii	MALDI	MICROSCAN	NM 44	>32	R	>16/8	R	>16	R			>4				>16	R	>2		>2	R	1	S	>4		>8	R	>8	R	>4	R	>8	R	<=4	S			>64	R	>8
15925	2017	ADULT	FEMALE	60	Y	BLOOD CULTURE	V	A. BAUMANNII	Acinetobacter baumannii	MALDI	MICROSCAN	NM 44	>32	R	>16/8	R	>16	R			>4				>16	R	>2		>2	R	1	S	>4		>8	R	>8	R	>4	R	>8	R	<=4	S			>64	R	>8
15927	2017	ADULT	MALE	55	Y	BLOOD CULTURE	N	A. BAUMANNII
15928	2017	ADULT	MALE	28	Y	BLOOD CULTURE	V	A. BAUMANNII	Acinetobacter baumannii	MALDI	MICROSCAN	NM 44	>32	R	>16/8	R	>16	R			>4				>16	R	>2		>2	R	1	S	>4		>8	R	>8	R	4	I	>8	R	>8	R			>64	R	>8
15929	2017	PAED	UNKNOWN	0	Y	BLOOD CULTURE	V	A. BAUMANNII	Acinetobacter baumannii	MALDI	MICROSCAN	NM 44	>32	R	>16/8	R	>16	R			>4				>16	R	>2		>2	R	1	S	>4		>8	R	>8	R	4	I	>8	R	>8	R			>64	R	>8
15930	2017	ADULT	MALE	26	Y	BLOOD CULTURE	V	A. BAUMANNII	Acinetobacter baumannii	MALDI	MICROSCAN	NM 44	>32	R	>16/8	R	>16	R			>4				>16	R	>2		>2	R	1	S	>4		>8	R	>8	R	>4	R	>8	R	8	I			>64	R	>8
15931	2017	ADULT	FEMALE	58	Y	BLOOD CULTURE	V	A. BAUMANNII	Acinetobacter baumannii	MALDI	MICROSCAN	NM 44	<=8	S	<=8/4	S	2	S			2				2	S	2		<=0.5	S	1	S	<=1		<=2	S	N/R	N/R	<=1	S	<=1	S	<=4	S			64	I	<=4
15932	2017	ADULT	FEMALE	58	Y	BLOOD CULTURE	N	A. BAUMANNII
15934	2017	ADULT	FEMALE	25	Y	BLOOD CULTURE	V	A. BAUMANNII	Acinetobacter baumannii	MALDI	MICROSCAN	NM 44	>32	R	>16/8	R	>16	R			>4				>16	R	>2		>2	R	1	S	>4		>8	R	>8	R	>4	R	>8	R	>8	R			>64	R	>8
15935	2017	PAED	FEMALE	0	Y	BLOOD CULTURE	N	A. BAUMANNII
15936	2017	ADULT	MALE	23	Y	BLOOD CULTURE	V	A. BAUMANNII	Acinetobacter baumannii	MALDI	MICROSCAN	NM 44	<=8	S	16/8	I	>16	R			>4				>16	R	>2		>2	R	1	S	>4		>8	R	>8	R	>4	R	>8	R	>8	R			>64	R	>8
15937	2017	PAED	MALE	0	Y	BLOOD CULTURE	V	A. BAUMANNII	Acinetobacter baumannii	MALDI	MICROSCAN	NM 44	>32	R	>16/8	R	>16	R			>4				>16	R	>2		>2	R	0.5	S	>4		>8	R	>8	R	4	I	>8	R	>8	R			>64	R	>8
15938	2017	PAED	FEMALE	3	Y	BLOOD CULTURE	V	A. BAUMANNII	Acinetobacter baumannii	MALDI	MICROSCAN	NM 44	>32	R	>16/8	R	>16	R			>4				>16	R	>2		>2	R	1	S	>4		>8	R	>8	R	4	I	>8	R	>8	R			>64	R	>8
15939	2017	ADULT	MALE	56	Y	BLOOD CULTURE	V	A. BAUMANNII	Acinetobacter baumannii	MALDI	MICROSCAN	NM 44	>32	R	>16/8	R	>16	R			>4				>16	R	>2		>2	R			>4		>8	R	>8	R	>4	R	>8	R	8	I			>64	R	>8
15940	2017	PAED	FEMALE	0	Y	BLOOD CULTURE	V	A. BAUMANNII	Acinetobacter baumannii	MALDI	MICROSCAN	NM 44	>32	R	>16/8	R	>16	R			>4				>16	R	>2		>2	R	1	S	>4		>8	R	>8	R	4	I	>8	R	>8	R			>64	R	>8
15941	2017	ADULT	FEMALE	32	Y	BLOOD CULTURE	V	A. BAUMANNII	Acinetobacter baumannii	MALDI	MICROSCAN	NM 44	>32	R	>16/8	R	>16	R			>4				>16	R	>2		>2	R	1	S	>4		>8	R	>8	R	4	I	>8	R	>8	R			>64	R	>8
15942	2017	ADULT	MALE	29	Y	BLOOD CULTURE	V	A. BAUMANNII	Acinetobacter baumannii	MALDI	MICROSCAN	NM 44	<=8	S	<=8/4	S	2	S			<=0.5				2	S	<=0.25		<=0.5	S	2	S	<=1		<=2	S	N/R	N/R	<=1	S	<=1	S	<=4	S			16	S	<=4
15943	2017	PAED	UNKNOWN	0	Y	BLOOD CULTURE	V	A. BAUMANNII	Acinetobacter baumannii	MALDI	MICROSCAN	NM 44	>32	R	>16/8	R	>16	R			>4				>16	R	>2		>2	R	1	S	>4		>8	R	>8	R	>4	R	>8	R	>8	R			>64	R	>8
15944	2017	PAED	MALE	3	Y	BLOOD CULTURE	V	A. BAUMANNII	Acinetobacter baumannii	MALDI	MICROSCAN	NM 44	<=8	S	<=8/4	S	4	S			2				4	S	0.5		<=0.5	S			<=1		<=2	S	N/R	N/R	<=1	S	<=1	S	<=4	S			16	S	<=4
15945	2017	ADULT	FEMALE	29	Y	BLOOD CULTURE	V	A. BAUMANNII	Acinetobacter baumannii	MALDI	MICROSCAN	NM 44	>32	R	16/8	I	>16	R			>4				>16	R	>2		>2	R	0.5	S	>4		>8	R	>8	R	>4	R	>8	R	8	I			>64	R	>8
15946	2017	PAED	FEMALE	9	Y	BLOOD CULTURE	V	A. BAUMANNII	Acinetobacter baumannii	MALDI	MICROSCAN	NM 44	>32	R	>16/8	R	>16	R			>4				>16	R	>2		>2	R	1	S	>4		>8	R	>8	R	>4	R	>8	R	>8	R			>64	R	>8
15947	2017	ADULT	MALE	17	Y	BLOOD CULTURE	V	A. BAUMANNII	Acinetobacter baumannii	MALDI	MICROSCAN	NM 44	>32	R	>16/8	R	>16	R			>4				>16	R	>2		>2	R	1	S	>4		>8	R	>8	R	4	I	>8	R	>8	R			>64	R	>8
15948	2017	ADULT	FEMALE	57	Y	BLOOD CULTURE	V	A. BAUMANNII	Acinetobacter baumannii	MALDI	MICROSCAN	NM 44	16	S	>16/8	R	>16	R			>4				>16	R	>2		>2	R	1	S	>4		>8	R	N/R	N/R	>4	R	>8	R	>8	R			>64	R	>8
15949	2017	PAED	MALE	0	Y	BLOOD CULTURE	V	A. BAUMANNII	Acinetobacter baumannii	MALDI	MICROSCAN	NM 44	>32	R	>16/8	R	>16	R			>4				>16	R	>2		>2	R	0.5	S	>4		>8	R	>8	R	>4	R	>8	R	8	I			>64	R	>8
15950	2017	ADULT	FEMALE	48	Y	BLOOD CULTURE	V	A. BAUMANNII	Acinetobacter baumannii	MALDI	MICROSCAN	NM 44	>32	R	>16/8	R	>16	R			>4				>16	R	>2		>2	R	1	S	>4		>8	R	>8	R	4	I	>8	R	>8	R			>64	R	>8
15951	2017	PAED	MALE	0	Y	BLOOD CULTURE	V	A. BAUMANNII	Acinetobacter baumannii	MALDI	MICROSCAN	NM 44	>32	R	>16/8	R	>16	R			>4				>16	R	>2		>2	R	0.5	S	>4		>8	R	>8	R	4	I	>8	R	>8	R			>64	R	>8
15952	2017	ADULT	FEMALE	68	Y	BLOOD CULTURE	V	A. BAUMANNII	Acinetobacter baumannii	MALDI	MICROSCAN	NM 44	<=8	S	>16/8	R	>16	R			>4				>16	R	>2		>2	R	1	S	>4		>8	R	>8	R	>4	R	>8	R	>8	R			>64	R	>8
15953	2017	ADULT	FEMALE	34	Y	BLOOD CULTURE	V	A. BAUMANNII	Acinetobacter baumannii	MALDI	MICROSCAN	NM 44	<=8	S	16/8	I	>16	R			>4				>16	R	>2		>2	R	1	S	>4		>8	R	>8	R	>4	R	>8	R	>8	R			>64	R	>8
15954	2017	PAED	FEMALE	0	Y	BLOOD CULTURE	V	A. BAUMANNII	Acinetobacter baumannii	MALDI	MICROSCAN	NM 44	>32	R	>16/8	R	>16	R			>4				>16	R	>2		>2	R	1	S	>4		>8	R	>8	R	4	I	>8	R	>8	R			>64	R	>8
15955	2017	ADULT	MALE	74	Y	BLOOD CULTURE	V	A. BAUMANNII	Acinetobacter baumannii	MALDI	MICROSCAN	NM 44	<=8	S	>16/8	R	>16	R			>4				>16	R	>2		>2	R	1	S	>4		>8	R	>8	R	>4	R	>8	R	>8	R			>64	R	>8
15956	2017	PAED	MALE	2	Y	BLOOD CULTURE	V	A. BAUMANNII	Acinetobacter baumannii	MALDI	MICROSCAN	NM 44	>32	R	>16/8	R	>16	R			>4				>16	R	>2		>2	R	1	S	>4		>8	R	>8	R	4	I	>8	R	>8	R			>64	R	>8
15957	2017	ADULT	FEMALE	54	Y	BLOOD CULTURE	V	A. BAUMANNII	Acinetobacter baumannii	MALDI	MICROSCAN	NM 44	>32	R	>16/8	R	>16	R			>4				>16	R	>2		>2	R	1	S	>4		>8	R	>8	R	4	I	>8	R	<=4	S			>64	R	8
15958	2017	PAED	MALE	0	Y	BLOOD CULTURE	V	A. BAUMANNII	Acinetobacter baumannii	MALDI	MICROSCAN	NM 44	>32	R	>16/8	R	>16	R			>4				>16	R	>2		>2	R	1	S	>4		>8	R	>8	R	4	I	>8	R	<=4	S			>64	R	8
15959	2017	ADULT	MALE	49	Y	BLOOD CULTURE	V	A. BAUMANNII	Acinetobacter baumannii	MALDI	MICROSCAN	NM 44	>32	R	16/8	I	>16	R			>4				>16	R	>2		>2	R	1	S	>4		>8	R	>8	R	>4	R	>8	R	<=4	S			>64	R	>8
15960	2017	ADULT	MALE	16	Y	BLOOD CULTURE	N	A. BAUMANNII
15961	2017	ADULT	MALE	60	Y	BLOOD CULTURE	V	A. BAUMANNII	Acinetobacter baumannii	MALDI	MICROSCAN	NM 44	>32	R	>16/8	R	>16	R			>4				>16	R	>2		>2	R	1	S	>4		>8	R	>8	R	4	I	>8	R	>8	R			>64	R	>8
16028	2017	PAED	MALE	0	N	BLOOD CULTURE	A	A. BAUMANNII
16029	2018	ADULT	MALE	47	Y	BLOOD CULTURE	V	A. BAUMANNII	Acinetobacter baumannii	MALDI	MICROSCAN	NM 44	>32	R	>16/8	R	>16	R			>4				>16	R	>2		>2	R	1	S	>4		>8	R	>8	R	4	I	>8	R	>8	R			>64	R	>8
16030	2017	PAED	MALE	10	N	BLOOD CULTURE	A	A. BAUMANNII
16031	2017	ADULT	FEMALE	33	N	BLOOD CULTURE	A	A. BAUMANNII
16032	2017	PAED	FEMALE	0	N	BLOOD CULTURE	A	A. BAUMANNII
16033	2017	PAED	MALE	0	N	BLOOD CULTURE	A	A. BAUMANNII
16034	2017	ADULT	MALE	28	N	BLOOD CULTURE	A	A. BAUMANNII
16035	2017	UNKNOWN	FEMALE		N	BLOOD CULTURE	A	A. BAUMANNII
16036	2017	ADULT	FEMALE	32	N	BLOOD CULTURE	A	A. BAUMANNII
16037	2017	ADULT	FEMALE	24	N	BLOOD CULTURE	A	A. BAUMANNII
16038	2017	PAED	MALE	0	N	BLOOD CULTURE	A	A. BAUMANNII
16039	2017	PAED	MALE	0	N	BLOOD CULTURE	A	A. BAUMANNII
16040	2017	PAED	FEMALE	0	N	BLOOD CULTURE	A	A. BAUMANNII
16041	2017	PAED	MALE	1	N	BLOOD CULTURE	A	A. BAUMANNII
16042	2017	PAED	MALE	0	N	BLOOD CULTURE	A	A. BAUMANNII
16043	2017	PAED	MALE	2	N	BLOOD CULTURE	A	A. BAUMANNII
16044	2017	ADULT	FEMALE	45	N	BLOOD CULTURE	A	A. BAUMANNII
16045	2017	ADULT	MALE	47	N	BLOOD CULTURE	A	A. BAUMANNII
16046	2017	ADULT	MALE	26	N	BLOOD CULTURE	A	A. BAUMANNII
16047	2017	PAED	UNKNOWN	0	N	BLOOD CULTURE	A	A. BAUMANNII
16048	2017	PAED	FEMALE	0	N	BLOOD CULTURE	A	A. BAUMANNII
16049	2017	PAED	MALE	0	N	BLOOD CULTURE	A	A. BAUMANNII
16050	2017	ADULT	MALE	67	N	BLOOD CULTURE	A	A. BAUMANNII
16051	2017	PAED	FEMALE	0	N	BLOOD CULTURE	A	A. BAUMANNII
16052	2017	ADULT	FEMALE	24	N	BLOOD CULTURE	A	A. BAUMANNII
16053	2017	ADULT	MALE	29	N	BLOOD CULTURE	A	A. BAUMANNII
16054	2017	ADULT	FEMALE	31	N	BLOOD CULTURE	A	A. BAUMANNII
16055	2017	PAED	MALE	0	N	BLOOD CULTURE	A	A. BAUMANNII
16056	2017	PAED	FEMALE	3	N	BLOOD CULTURE	A	A. BAUMANNII
16057	2017	PAED	FEMALE	0	N	BLOOD CULTURE	A	A. BAUMANNII
16058	2017	PAED	MALE	3	N	BLOOD CULTURE	A	A. BAUMANNII
16059	2017	ADULT	MALE	52	N	BLOOD CULTURE	A	A. BAUMANNII
16060	2017	PAED	MALE	1	N	BLOOD CULTURE	A	A. BAUMANNII
16061	2017	PAED	MALE	1	N	BLOOD CULTURE	A	A. BAUMANNII
16062	2017	PAED	FEMALE	0	N	BLOOD CULTURE	A	A. BAUMANNII
16063	2017	PAED	FEMALE	0	N	BLOOD CULTURE	A	A. BAUMANNII
16064	2017	ADULT	FEMALE	33	N	BLOOD CULTURE	A	A. BAUMANNII
16065	2017	PAED	MALE	0	N	BLOOD CULTURE	A	A. BAUMANNII
16066	2017	PAED	FEMALE	0	N	BLOOD CULTURE	A	A. BAUMANNII
16067	2017	PAED	FEMALE	0	N	BLOOD CULTURE	A	A. BAUMANNII
16068	2017	ADULT	FEMALE	57	N	BLOOD CULTURE	A	A. BAUMANNII
16069	2017	PAED	MALE	0	N	BLOOD CULTURE	A	A. BAUMANNII
16070	2017	PAED	FEMALE	0	N	BLOOD CULTURE	A	A. BAUMANNII
16071	2017	UNKNOWN	MALE		N	BLOOD CULTURE	A	A. BAUMANNII
16072	2017	ADULT	MALE	67	N	BLOOD CULTURE	A	A. BAUMANNII
16073	2017	UNKNOWN	UNKNOWN		N	BLOOD CULTURE	A	A. BAUMANNII
16074	2017	UNKNOWN	MALE		N	BLOOD CULTURE	A	A. BAUMANNII
16075	2017	PAED	MALE	0	N	BLOOD CULTURE	A	A. BAUMANNII
16076	2017	PAED	MALE	0	N	BLOOD CULTURE	A	A. BAUMANNII
16077	2017	ADULT	FEMALE	64	N	BLOOD CULTURE	A	A. BAUMANNII
16078	2017	PAED	MALE	0	N	BLOOD CULTURE	A	A. BAUMANNII
16079	2017	UNKNOWN	MALE		N	BLOOD CULTURE	A	A. BAUMANNII
16080	2017	ADULT	FEMALE	27	N	BLOOD CULTURE	A	A. BAUMANNII
16081	2017	PAED	MALE	0	N	BLOOD CULTURE	A	A. BAUMANNII
16082	2017	ADULT	FEMALE	81	N	BLOOD CULTURE	A	A. BAUMANNII
16083	2017	PAED	MALE		N	BLOOD CULTURE	A	A. BAUMANNII
16084	2017	PAED	MALE	2	N	BLOOD CULTURE	A	A. BAUMANNII
16085	2017	ADULT	FEMALE	55	N	BLOOD CULTURE	A	A. BAUMANNII
16086	2017	ADULT	MALE	37	N	BLOOD CULTURE	A	A. BAUMANNII
16087	2017	PAED	MALE	0	N	BLOOD CULTURE	A	A. BAUMANNII
16088	2017	PAED	MALE	0	N	BLOOD CULTURE	A	A. BAUMANNII
16089	2017	PAED	MALE	0	N	BLOOD CULTURE	A	A. BAUMANNII
16090	2017	PAED	MALE	0	N	BLOOD CULTURE	A	A. BAUMANNII
16091	2017	ADULT	FEMALE	27	N	BLOOD CULTURE	A	A. BAUMANNII
16092	2017	ADULT	MALE	31	N	BLOOD CULTURE	A	A. BAUMANNII
16093	2017	ADULT	MALE	35	N	BLOOD CULTURE	A	A. BAUMANNII
16094	2017	UNKNOWN	UNKNOWN		N	BLOOD CULTURE	A	A. BAUMANNII
16095	2017	UNKNOWN	MALE		N	BLOOD CULTURE	A	A. BAUMANNII
16096	2017	ADULT	MALE	25	N	BLOOD CULTURE	A	A. BAUMANNII
16097	2017	ADULT	FEMALE	29	N	BLOOD CULTURE	A	A. BAUMANNII
16098	2017	ADULT	MALE	42	N	BLOOD CULTURE	A	A. BAUMANNII
16099	2017	UNKNOWN	MALE		N	BLOOD CULTURE	A	A. BAUMANNII
16100	2017	PAED	MALE	0	N	BLOOD CULTURE	A	A. BAUMANNII
16101	2017	ADULT	FEMALE	80	N	BLOOD CULTURE	A	A. BAUMANNII
16102	2017	PAED	FEMALE	15	N	BLOOD CULTURE	A	A. BAUMANNII
16103	2017	ADULT	FEMALE	22	N	BLOOD CULTURE	A	A. BAUMANNII
16104	2017	ADULT	MALE	30	N	BLOOD CULTURE	A	A. BAUMANNII
16105	2017	ADULT	MALE	51	N	BLOOD CULTURE	A	A. BAUMANNII
16106	2017	UNKNOWN	MALE		N	BLOOD CULTURE	A	A. BAUMANNII
16107	2017	ADULT	MALE	72	N	BLOOD CULTURE	A	A. BAUMANNII
16108	2017	ADULT	MALE	48	N	BLOOD CULTURE	A	A. BAUMANNII
16109	2017	PAED	MALE	13	N	BLOOD CULTURE	A	A. BAUMANNII
16110	2017	ADULT	FEMALE	46	N	BLOOD CULTURE	A	A. BAUMANNII
16111	2017	PAED	FEMALE	0	N	BLOOD CULTURE	A	A. BAUMANNII
16112	2017	PAED	FEMALE	0	N	BLOOD CULTURE	A	A. BAUMANNII
16113	2017	ADULT	MALE	26	N	BLOOD CULTURE	A	A. BAUMANNII
16114	2017	ADULT	FEMALE	30	N	BLOOD CULTURE	A	A. BAUMANNII
16115	2017	ADULT	FEMALE	54	N	BLOOD CULTURE	A	A. BAUMANNII
16116	2017	ADULT	FEMALE	54	N	BLOOD CULTURE	A	A. BAUMANNII
16117	2017	PAED	FEMALE	1	N	BLOOD CULTURE	A	A. BAUMANNII
16118	2017	ADULT	FEMALE	57	N	BLOOD CULTURE	A	A. BAUMANNII
16119	2017	PAED	FEMALE	0	N	BLOOD CULTURE	A	A. BAUMANNII
16120	2017	PAED	MALE	0	N	BLOOD CULTURE	A	A. BAUMANNII
16121	2017	ADULT	FEMALE	21	N	BLOOD CULTURE	A	A. BAUMANNII
16122	2017	ADULT	MALE	26	N	BLOOD CULTURE	A	A. BAUMANNII
16123	2017	ADULT	MALE	27	N	BLOOD CULTURE	A	A. BAUMANNII
16124	2017	ADULT	FEMALE	39	N	BLOOD CULTURE	A	A. BAUMANNII
16125	2017	PAED	MALE	0	N	BLOOD CULTURE	A	A. BAUMANNII
16126	2017	PAED	FEMALE	0	N	BLOOD CULTURE	A	A. BAUMANNII
16127	2017	ADULT	FEMALE	29	N	BLOOD CULTURE	A	A. BAUMANNII
16128	2017	ADULT	FEMALE	61	N	BLOOD CULTURE	A	A. BAUMANNII
16129	2017	PAED	FEMALE	0	N	BLOOD CULTURE	A	A. BAUMANNII
16130	2017	PAED	FEMALE	0	N	BLOOD CULTURE	A	A. BAUMANNII
16131	2017	PAED	MALE	15	N	BLOOD CULTURE	A	A. BAUMANNII
16132	2017	PAED	MALE	0	N	BLOOD CULTURE	A	A. BAUMANNII
16133	2017	ADULT	MALE	46	N	BLOOD CULTURE	A	A. BAUMANNII
16134	2017	ADULT	MALE	33	N	BLOOD CULTURE	A	A. BAUMANNII
16135	2017	PAED	FEMALE	0	N	BLOOD CULTURE	A	A. BAUMANNII
16136	2017	PAED	MALE	0	N	BLOOD CULTURE	A	A. BAUMANNII
16137	2017	ADULT	MALE	60	N	BLOOD CULTURE	A	A. BAUMANNII
16138	2017	ADULT	FEMALE	16	N	BLOOD CULTURE	A	A. BAUMANNII
16139	2017	PAED	FEMALE		N	BLOOD CULTURE	A	A. BAUMANNII
16140	2017	ADULT	MALE	51	N	BLOOD CULTURE	A	A. BAUMANNII
16141	2017	PAED	MALE	14	N	BLOOD CULTURE	A	A. BAUMANNII
16142	2017	PAED	FEMALE	0	N	BLOOD CULTURE	A	A. BAUMANNII
16143	2017	PAED	FEMALE	2	N	BLOOD CULTURE	A	A. BAUMANNII
16144	2017	ADULT	MALE	48	N	BLOOD CULTURE	A	A. BAUMANNII
16145	2017	ADULT	MALE	18	N	BLOOD CULTURE	A	A. BAUMANNII
16146	2017	ADULT	FEMALE	58	N	BLOOD CULTURE	A	A. BAUMANNII
16147	2017	PAED	FEMALE	11	N	BLOOD CULTURE	A	A. BAUMANNII
16148	2017	PAED	MALE	1	N	BLOOD CULTURE	A	A. BAUMANNII
16149	2017	ADULT	FEMALE	17	N	BLOOD CULTURE	A	A. BAUMANNII
16150	2017	PAED	UNKNOWN	0	N	BLOOD CULTURE	A	A. BAUMANNII
16151	2017	ADULT	FEMALE	58	N	BLOOD CULTURE	A	A. BAUMANNII
16152	2017	PAED	MALE	0	N	BLOOD CULTURE	A	A. BAUMANNII
16153	2017	PAED	FEMALE	0	N	BLOOD CULTURE	A	A. BAUMANNII
16154	2017	PAED	FEMALE	0	N	BLOOD CULTURE	A	A. BAUMANNII
16155	2017	PAED	MALE	0	N	BLOOD CULTURE	A	A. BAUMANNII
16156	2017	PAED	MALE		N	BLOOD CULTURE	A	A. BAUMANNII
16157	2017	PAED	FEMALE	0	N	BLOOD CULTURE	A	A. BAUMANNII
16158	2017	PAED	FEMALE	0	N	BLOOD CULTURE	A	A. BAUMANNII
16159	2017	ADULT	FEMALE	41	N	BLOOD CULTURE	A	A. BAUMANNII
16160	2017	ADULT	MALE	69	N	BLOOD CULTURE	A	A. BAUMANNII
16161	2017	PAED	FEMALE	0	N	BLOOD CULTURE	A	A. BAUMANNII
16162	2017	PAED	MALE	0	N	BLOOD CULTURE	A	A. BAUMANNII
16163	2017	PAED	MALE	0	N	BLOOD CULTURE	A	A. BAUMANNII
16164	2017	PAED	MALE	0	N	BLOOD CULTURE	A	A. BAUMANNII
16165	2017	PAED	FEMALE	0	N	BLOOD CULTURE	A	A. BAUMANNII
16166	2017	PAED	MALE	0	N	BLOOD CULTURE	A	A. BAUMANNII
16167	2017	PAED	FEMALE	0	N	BLOOD CULTURE	A	A. BAUMANNII
16168	2017	PAED	MALE	0	N	BLOOD CULTURE	A	A. BAUMANNII
16169	2017	ADULT	MALE	19	N	BLOOD CULTURE	A	A. BAUMANNII
16170	2017	ADULT	MALE	42	N	BLOOD CULTURE	A	A. BAUMANNII
16171	2017	PAED	FEMALE	0	N	BLOOD CULTURE	A	A. BAUMANNII
16172	2017	ADULT	MALE	30	N	BLOOD CULTURE	A	A. BAUMANNII
16173	2017	PAED	FEMALE	1	N	BLOOD CULTURE	A	A. BAUMANNII
16174	2017	UNKNOWN	MALE		N	BLOOD CULTURE	A	A. BAUMANNII
16175	2017	ADULT	MALE	43	N	BLOOD CULTURE	A	A. BAUMANNII
16176	2017	ADULT	MALE	68	N	BLOOD CULTURE	A	A. BAUMANNII
16177	2017	PAED	FEMALE	4	N	BLOOD CULTURE	A	A. BAUMANNII
16178	2017	PAED	MALE	3	N	BLOOD CULTURE	A	A. BAUMANNII
16179	2017	ADULT	FEMALE	51	N	BLOOD CULTURE	A	A. BAUMANNII
16180	2017	UNKNOWN	FEMALE		N	BLOOD CULTURE	A	A. BAUMANNII
16181	2017	PAED	MALE	0	N	BLOOD CULTURE	A	A. BAUMANNII
16182	2017	UNKNOWN	MALE		N	BLOOD CULTURE	A	A. BAUMANNII
16183	2017	PAED	FEMALE	0	N	BLOOD CULTURE	A	A. BAUMANNII
16184	2017	PAED	MALE	0	N	BLOOD CULTURE	A	A. BAUMANNII
16185	2017	PAED	FEMALE	0	N	BLOOD CULTURE	A	A. BAUMANNII
16186	2017	PAED	FEMALE	0	N	BLOOD CULTURE	A	A. BAUMANNII
16187	2017	PAED	MALE	0	N	BLOOD CULTURE	A	A. BAUMANNII
16188	2017	ADULT	MALE	58	N	BLOOD CULTURE	A	A. BAUMANNII
16189	2017	PAED	FEMALE	0	N	BLOOD CULTURE	A	A. BAUMANNII
16190	2017	PAED	FEMALE	0	N	BLOOD CULTURE	A	A. BAUMANNII
16191	2017	PAED	MALE	0	N	BLOOD CULTURE	A	A. BAUMANNII
16192	2017	ADULT	MALE	26	N	BLOOD CULTURE	A	A. BAUMANNII
16193	2017	PAED	MALE	0	N	BLOOD CULTURE	A	A. BAUMANNII
16194	2017	ADULT	MALE	43	N	BLOOD CULTURE	A	A. BAUMANNII
16195	2017	ADULT	MALE	46	N	BLOOD CULTURE	A	A. BAUMANNII
16196	2017	ADULT	FEMALE	63	N	BLOOD CULTURE	A	A. BAUMANNII
16197	2017	PAED	FEMALE	1	N	BLOOD CULTURE	A	A. BAUMANNII
16198	2017	ADULT	MALE	29	N	BLOOD CULTURE	A	A. BAUMANNII
16199	2017	PAED	FEMALE	1	N	BLOOD CULTURE	A	A. BAUMANNII
16200	2017	PAED	UNKNOWN	0	N	BLOOD CULTURE	A	A. BAUMANNII
16201	2017	ADULT	FEMALE	30	N	BLOOD CULTURE	A	A. BAUMANNII
16202	2017	ADULT	MALE	35	N	BLOOD CULTURE	A	A. BAUMANNII
16203	2017	PAED	MALE	14	N	BLOOD CULTURE	A	A. BAUMANNII
16204	2017	PAED	UNKNOWN	0	N	BLOOD CULTURE	A	A. BAUMANNII
16205	2017	PAED	MALE	2	N	BLOOD CULTURE	A	A. BAUMANNII
16206	2017	PAED	MALE	0	N	BLOOD CULTURE	A	A. BAUMANNII
16207	2017	PAED	FEMALE	0	N	BLOOD CULTURE	A	A. BAUMANNII
16208	2017	PAED	FEMALE	0	N	BLOOD CULTURE	A	A. BAUMANNII
16209	2017	UNKNOWN	FEMALE		N	BLOOD CULTURE	A	A. BAUMANNII
16210	2017	UNKNOWN	UNKNOWN		N	BLOOD CULTURE	A	A. BAUMANNII
16211	2017	ADULT	FEMALE	31	N	BLOOD CULTURE	A	A. BAUMANNII
16212	2017	PAED	UNKNOWN	0	N	BLOOD CULTURE	A	A. BAUMANNII
16213	2017	ADULT	MALE	32	N	BLOOD CULTURE	A	A. BAUMANNII
16214	2017	UNKNOWN	MALE		N	BLOOD CULTURE	A	A. BAUMANNII
16215	2017	ADULT	FEMALE	79	N	BLOOD CULTURE	A	A. BAUMANNII
16216	2017	PAED	FEMALE	0	N	BLOOD CULTURE	A	A. BAUMANNII
16217	2017	PAED	FEMALE	0	N	BLOOD CULTURE	A	A. BAUMANNII
16218	2017	ADULT	MALE	38	N	BLOOD CULTURE	A	A. BAUMANNII
16219	2017	ADULT	FEMALE	26	N	BLOOD CULTURE	A	A. BAUMANNII
16220	2017	ADULT	FEMALE	54	N	BLOOD CULTURE	A	A. BAUMANNII
16221	2017	PAED	FEMALE	0	N	BLOOD CULTURE	A	A. BAUMANNII
16222	2017	ADULT	FEMALE	34	N	BLOOD CULTURE	A	A. BAUMANNII
16223	2017	ADULT	FEMALE	42	N	BLOOD CULTURE	A	A. BAUMANNII
16224	2017	ADULT	MALE	69	N	BLOOD CULTURE	A	A. BAUMANNII
16225	2017	ADULT	FEMALE	59	N	BLOOD CULTURE	A	A. BAUMANNII
16226	2017	ADULT	MALE	24	N	BLOOD CULTURE	A	A. BAUMANNII
16227	2017	PAED	MALE	0	N	BLOOD CULTURE	A	A. BAUMANNII
16228	2017	UNKNOWN	FEMALE		N	BLOOD CULTURE	A	A. BAUMANNII
16229	2017	PAED	FEMALE	0	N	BLOOD CULTURE	A	A. BAUMANNII
16230	2017	PAED	MALE	0	N	BLOOD CULTURE	A	A. BAUMANNII
16231	2017	ADULT	FEMALE	78	N	BLOOD CULTURE	A	A. BAUMANNII
16232	2017	PAED	FEMALE	0	N	BLOOD CULTURE	A	A. BAUMANNII
16233	2017	ADULT	FEMALE	46	N	BLOOD CULTURE	A	A. BAUMANNII
16234	2017	ADULT	FEMALE	41	N	BLOOD CULTURE	A	A. BAUMANNII
16235	2017	ADULT	MALE	31	N	BLOOD CULTURE	A	A. BAUMANNII
16236	2017	ADULT	FEMALE	56	N	BLOOD CULTURE	A	A. BAUMANNII
16237	2017	ADULT	MALE	34	N	BLOOD CULTURE	A	A. BAUMANNII
16238	2017	ADULT	MALE	60	N	BLOOD CULTURE	A	A. BAUMANNII
16239	2017	UNKNOWN	MALE		N	BLOOD CULTURE	A	A. BAUMANNII
16240	2017	ADULT	FEMALE	23	N	BLOOD CULTURE	A	A. BAUMANNII
16241	2017	PAED	MALE	0	N	BLOOD CULTURE	A	A. BAUMANNII
16242	2017	ADULT	FEMALE	52	N	BLOOD CULTURE	A	A. BAUMANNII
16243	2017	ADULT	MALE	57	N	BLOOD CULTURE	A	A. BAUMANNII
16244	2017	PAED	MALE	0	N	BLOOD CULTURE	A	A. BAUMANNII
16245	2017	PAED	MALE	0	N	BLOOD CULTURE	A	A. BAUMANNII
16246	2017	ADULT	MALE	57	N	BLOOD CULTURE	A	A. BAUMANNII
16247	2017	PAED	FEMALE	0	N	BLOOD CULTURE	A	A. BAUMANNII
16248	2017	PAED	FEMALE	2	N	BLOOD CULTURE	A	A. BAUMANNII
16249	2017	ADULT	MALE	35	N	BLOOD CULTURE	A	A. BAUMANNII
16250	2017	PAED	FEMALE	0	N	BLOOD CULTURE	A	A. BAUMANNII
16251	2017	PAED	MALE	15	N	BLOOD CULTURE	A	A. BAUMANNII
16252	2017	PAED	MALE	0	N	BLOOD CULTURE	A	A. BAUMANNII
16253	2017	PAED	FEMALE	0	N	BLOOD CULTURE	A	A. BAUMANNII
16254	2017	PAED	FEMALE	0	N	BLOOD CULTURE	A	A. BAUMANNII
16255	2017	ADULT	FEMALE	32	N	BLOOD CULTURE	A	A. BAUMANNII
16256	2017	ADULT	FEMALE	51	N	BLOOD CULTURE	A	A. BAUMANNII
16257	2017	PAED	MALE	0	N	BLOOD CULTURE	A	A. BAUMANNII
16258	2017	ADULT	FEMALE	61	N	BLOOD CULTURE	A	A. BAUMANNII
16259	2017	ADULT	MALE	37	N	BLOOD CULTURE	A	A. BAUMANNII
16260	2017	ADULT	FEMALE	33	N	BLOOD CULTURE	A	A. BAUMANNII
16261	2017	PAED	FEMALE	15	N	BLOOD CULTURE	A	A. BAUMANNII
16262	2017	ADULT	MALE	28	N	BLOOD CULTURE	A	A. BAUMANNII
16263	2017	ADULT	MALE	37	N	BLOOD CULTURE	A	A. BAUMANNII
16264	2017	ADULT	FEMALE	42	N	BLOOD CULTURE	A	A. BAUMANNII
16265	2017	PAED	MALE		N	BLOOD CULTURE	A	A. BAUMANNII
16266	2017	UNKNOWN	MALE		N	BLOOD CULTURE	A	A. BAUMANNII
16267	2017	PAED	UNKNOWN	0	N	BLOOD CULTURE	A	A. BAUMANNII
16268	2017	ADULT	FEMALE	57	N	BLOOD CULTURE	A	A. BAUMANNII
16270	2017	ADULT	FEMALE	39	N	BLOOD CULTURE	A	A. BAUMANNII
16271	2017	PAED	FEMALE	0	N	BLOOD CULTURE	A	A. BAUMANNII
16272	2017	PAED	MALE	0	N	BLOOD CULTURE	A	A. BAUMANNII
16273	2017	ADULT	FEMALE	41	N	BLOOD CULTURE	A	A. BAUMANNII
16275	2017	ADULT	FEMALE	34	N	BLOOD CULTURE	A	A. BAUMANNII
16276	2017	PAED	MALE	1	N	BLOOD CULTURE	A	A. BAUMANNII
16277	2017	ADULT	MALE	75	N	BLOOD CULTURE	A	A. BAUMANNII
16278	2017	UNKNOWN	MALE		N	BLOOD CULTURE	A	A. BAUMANNII
16279	2017	UNKNOWN	MALE		N	BLOOD CULTURE	A	A. BAUMANNII
16280	2017	ADULT	MALE	37	N	BLOOD CULTURE	A	A. BAUMANNII
16303	2017	ADULT	MALE	30	Y	BLOOD CULTURE	V	A. BAUMANNII	Acinetobacter baumannii	MALDI	MICROSCAN	NM 44	>32	R	>16/8	R	>16	R	>32	R	>4		>16		>16	R	>2		>2	R	1	S	>4		>8	R	>8	R	4	I	>8	R	>8	R			>64	R	>8
16304	2017	PAED	FEMALE	0	Y	BLOOD CULTURE	V	A. BAUMANNII	Acinetobacter baumannii	MALDI	MICROSCAN	NM 44	>32	R	>16/8	R	>16	R			>4				>16	R	>2		>2	R	1	S	>4		>8	R	>8	R	4	I	>8	R	>8	R			>64	R	>8
16305	2017	ADULT	FEMALE	43	Y	BLOOD CULTURE	V	A. BAUMANNII	Acinetobacter baumannii	MALDI	MICROSCAN	NM 44	>32	R	>16/8	R	>16	R			>4				>16	R	>2		>2	R	1	S	>4		>8	R	>8	R	4	I	>8	R	>8	R			>64	R	>8
16306	2017	PAED	MALE	0	Y	BLOOD CULTURE	V	A. BAUMANNII	Acinetobacter baumannii	MALDI	MICROSCAN	NM 44	>32	R	>16/8	R	>16	R			>4				>16	R	>2		>2	R	1	S	>4		>8	R	>8	R	4	I	>8	R	>8	R			>64	R	>8
16307	2017	PAED	MALE	0	Y	BLOOD CULTURE	V	A. BAUMANNII	Acinetobacter baumannii	MALDI	MICROSCAN	NM 44	>32	R	>16/8	R	>16	R			>4				>16	R	>2		>2	R	1	S	>4		>8	R	>8	R	4	I	>8	R	>8	R			>64	R	>8
16308	2017	PAED	MALE	6	Y	BLOOD CULTURE	V	A. BAUMANNII	Acinetobacter baumannii	MALDI	MICROSCAN	NM 44	<=8	S	>16/8	R	>16	R			>4				>16	R	>2		>2	R	1	S	>4		>8	R	>8	R	>4	R	>8	R	>8	R			>64	R	>8
16309	2017	ADULT	FEMALE	26	Y	BLOOD CULTURE	V	A. BAUMANNII	Acinetobacter baumannii	MALDI	MICROSCAN	NM 44	>32	R	>16/8	R	>16	R			>4				>16	R	>2		>2	R	0.5	S	>4		>8	R	>8	R	>4	R	>8	R	<=4	S			>64	R	>8
16310	2017	ADULT	FEMALE	46	Y	BLOOD CULTURE	V	A. BAUMANNII	Acinetobacter baumannii	MALDI	MICROSCAN	NM 44	>32	R	>16/8	R	>16	R			>4				>16	R	>2		>2	R	0.5	S	>4		>8	R	>8	R	>4	R	>8	R	<=4	S			>64	R	>8
16311	2017	ADULT	FEMALE	59	Y	BLOOD CULTURE	N	A. BAUMANNII
16312	2017	PAED	FEMALE	0	Y	BLOOD CULTURE	V	A. BAUMANNII	Acinetobacter baumannii	MALDI	MICROSCAN	NM 44	>32	R	>16/8	R	>16	R			>4				>16	R	>2		>2	R	1	S	>4		>8	R	>8	R	4	I	>8	R	>8	R			>64	R	>8
16313	2017	ADULT	FEMALE	40	Y	BLOOD CULTURE	V	A. BAUMANNII	Acinetobacter baumannii	MALDI	MICROSCAN	NM 44	>32	R	>16/8	R	>16	R			>4				>16	R	>2		>2	R	1	S	>4		>8	R	>8	R	4	I	>8	R	>8	R			>64	R	>8
16314	2017	ADULT	FEMALE	43	Y	BLOOD CULTURE	N	A. BAUMANNII
16315	2017	ADULT	MALE	28	Y	BLOOD CULTURE	V	A. BAUMANNII	Acinetobacter baumannii	MALDI	MICROSCAN	NM 44	>32	R	>16/8	R	>16	R			>4				>16	R	>2		>2	R	1	S	>4		>8	R	>8	R	4	I	>8	R	>8	R			>64	R	>8
16316	2017	PAED	FEMALE	0	Y	BLOOD CULTURE	V	A. BAUMANNII	Acinetobacter baumannii	MALDI	MICROSCAN	NM 44	>32	R	>16/8	R	>16	R			>4				>16	R	>2		>2	R	1	S	>4		>8	R	>8	R	4	I	>8	R	>8	R			>64	R	>8
16317	2017	PAED	FEMALE	0	Y	BLOOD CULTURE	V	A. BAUMANNII	Acinetobacter baumannii	MALDI	MICROSCAN	NM 44	>32	R	>16/8	R	>16	R			>4				>16	R	>2		>2	R	1	S	>4		>8	R	>8	R	4	I	>8	R	>8	R			>64	R	>8
16318	2017	PAED	MALE	0	Y	BLOOD CULTURE	V	A. BAUMANNII	Acinetobacter baumannii	MALDI	MICROSCAN	NM 44	>32	R	>16/8	R	>16	R			>4				>16	R	>2		>2	R	1	S	>4		>8	R	>8	R	4	I	>8	R	>8	R			>64	R	>8
16320	2017	PAED	FEMALE	0	Y	BLOOD CULTURE	V	A. BAUMANNII	Acinetobacter baumannii	MALDI	MICROSCAN	NM 44	>32	R	>16/8	R	>16	R			>4				>16	R	>2		>2	R	1	S	>4		>8	R	>8	R	>4	R	>8	R	>8	R			>64	R	>8
16321	2017	ADULT	MALE	51	Y	BLOOD CULTURE	V	A. BAUMANNII	Acinetobacter baumannii	MALDI	MICROSCAN	NM 44	>32	R	>16/8	R	>16	R			>4				>16	R	>2		>2	R	1	S	>4		>8	R	>8	R	4	I	>8	R	<=4	S			>64	R	8
16323	2017	PAED	MALE	5	Y	BLOOD CULTURE	V	A. BAUMANNII	Acinetobacter pittii	MALDI		NM 44	<=8	S	<=8/4	S	4	S	16	I	4		>16		4	S	2		<=0.5	S	1	S	<=1		<=2	S	<=1	S	<=1	S	<=1	S	<=4	S	<=8	S	64	I	>8
16324	2017	PAED	FEMALE	0	Y	BLOOD CULTURE	V	A. BAUMANNII	Acinetobacter baumannii	MALDI	MICROSCAN	NM 44	>32	R	>16/8	R	>16	R			>4				>16	R	>2		>2	R	1	S	>4		>8	R	>8	R	4	I	>8	R	>8	R			>64	R	>8
16428	2017	ADULT	FEMALE	36	Y	BLOOD CULTURE	V	A. BAUMANNII	Acinetobacter baumannii	MALDI	MICROSCAN	NM 44	>32	R	>16/8	R	>16	R			>4				>16	R	>2		>2	R	1	S	>4		>8	R	>8	R	4	I	>8	R	>8	R			>64	R	>8
16429	2017	PAED	FEMALE	0	Y	BLOOD CULTURE	V	A. BAUMANNII	Acinetobacter baumannii	MALDI	MICROSCAN	NM 44	>32	R	>16/8	R	>16	R			>4				>16	R	>2		>2	R	1	S	>4		>8	R	>8	R	4	I	>8	R	>8	R			>64	R	>8
16430	2017	ADULT	MALE	27	Y	BLOOD CULTURE	V	A. BAUMANNII	Acinetobacter baumannii	MALDI	MICROSCAN	NM 44	>32	R	>16/8	R	>16	R			>4				>16	R	>2		>2	R	1	S	>4		>8	R	>8	R	4	I	>8	R	>8	R			>64	R	>8
16432	2017	ADULT	MALE	75	Y	BLOOD CULTURE	V	A. BAUMANNII	Acinetobacter baumannii	MALDI	MICROSCAN	NM 44	>32	R	>16/8	R	>16	R			>4				>16	R	>2		>2	R	1	S	>4		>8	R	>8	R	4	I	>8	R	>8	R			>64	R	>8
16433	2017	ADULT	MALE	27	Y	BLOOD CULTURE	N	A. BAUMANNII
16434	2017	ADULT	FEMALE	65	Y	BLOOD CULTURE	N	A. BAUMANNII
16435	2017	ADULT	MALE	35	Y	BLOOD CULTURE	N	A. BAUMANNII
16436	2017	PAED	FEMALE	0	Y	BLOOD CULTURE	V	A. BAUMANNII	Acinetobacter baumannii	MALDI	MICROSCAN	NM 44	>32	R	>16/8	R	>16	R			>4				>16	R	>2		>2	R	1	S	>4		>8	R	>8	R	4	I	>8	R	>8	R			>64	R	>8
16437	2017	PAED	MALE	0	Y	BLOOD CULTURE	V	A. BAUMANNII	Acinetobacter baumannii	MALDI	MICROSCAN	NM 44	>32	R	>16/8	R	>16	R			>4				>16	R	>2		>2	R	0.5	S	>4		>8	R	>8	R	4	I	>8	R	>8	R			>64	R	>8
16438	2017	PAED	FEMALE	4	Y	BLOOD CULTURE	V	A. BAUMANNII	Acinetobacter baumannii	MALDI	MICROSCAN	NM 44	<=8	S	16/8	I	>16	R			>4				>16	R	>2		>2	R	1	S	>4		<=2	S	>8	R	>4	R	>8	R	>8	R			>64	R	>8
16439	2017	ADULT	FEMALE	77	Y	BLOOD CULTURE	V	A. BAUMANNII	Acinetobacter baumannii	MALDI	MICROSCAN	NM 44	>32	R	>16/8	R	>16	R			>4				>16	R	>2		>2	R	1	S	>4		>8	R	>8	R	>4	R	>8	R	>8	R			>64	R	>8
16440	2017	ADULT	MALE	37	Y	BLOOD CULTURE	V	A. BAUMANNII	Acinetobacter baumannii	MALDI	MICROSCAN	NM 44	>32	R	>16/8	R	>16	R			>4				>16	R	>2		>2	R	1	S	>4		>8	R	>8	R	>4	R	>8	R	8	I			>64	R	>8
16441	2017	PAED	FEMALE	0	Y	BLOOD CULTURE	V	A. BAUMANNII	Acinetobacter baumannii	MALDI	MICROSCAN	NM 44	<=8	S	<=8/4	S	4	S			<=0.5				4	S	<=0.25		<=0.5	S	1	S	<=1		<=2	S	N/R	N/R	<=1	S	<=1	S	<=4	S			16	S	<=4
16442	2017	PAED	FEMALE	0	Y	BLOOD CULTURE	V	A. BAUMANNII	Acinetobacter baumannii	MALDI	MICROSCAN	NM 44	>32	R	>16/8	R	>16	R			>4				>16	R	>2		>2	R	1	S	>4		>8	R	>8	R	4	I	>8	R	>8	R			>64	R	>8
16443	2017	ADULT	FEMALE	67	Y	BLOOD CULTURE	N	A. BAUMANNII
16444	2017	ADULT	MALE	80	Y	BLOOD CULTURE	V	A. BAUMANNII	Acinetobacter baumannii	MALDI	MICROSCAN	NM 44	<=8	S	16/8	I	>16	R			>4				>16	R	>2		>2	R	1	S	>4		>8	R	>8	R	>4	R	>8	R	>8	R			>64	R	>8
16445	2017	ADULT	MALE	23	Y	BLOOD CULTURE	V	A. BAUMANNII	Acinetobacter baumannii	MALDI	MICROSCAN	NM 44	>32	R	>16/8	R	>16	R			>4				>16	R	>2		>2	R	1	S	>4		>8	R	>8	R	>4	R	>8	R	<=4	S			>64	R	>8
16446	2017	PAED	MALE	0	Y	BLOOD CULTURE	N	A. BAUMANNII
16447	2017	PAED	FEMALE	0	Y	BLOOD CULTURE	V	A. BAUMANNII	Acinetobacter baumannii	MALDI	MICROSCAN	NM 44	>32	R	>16/8	R	>16	R			>4				>16	R	>2		>2	R	1	S	>4		>8	R	>8	R	4	I	>8	R	>8	R			>64	R	>8
16448	2017	ADULT	MALE	38	Y	BLOOD CULTURE	V	A. BAUMANNII	Acinetobacter baumannii	MALDI	MICROSCAN	NM 44	>32	R	>16/8	R	>16	R			>4				>16	R	>2		>2	R	0.5	S	>4		>8	R	>8	R	>4	R	>8	R	>8	R			>64	R	>8
16449	2017	PAED	FEMALE	0	Y	BLOOD CULTURE	V	A. BAUMANNII	Acinetobacter baumannii	MALDI	MICROSCAN	NM 44	>32	R	>16/8	R	>16	R			>4				>16	R	>2		>2	R	1	S	>4		>8	R	>8	R	4	I	>8	R	>8	R			>64	R	>8
16450	2017	ADULT	MALE	69	Y	BLOOD CULTURE	V	A. BAUMANNII	Acinetobacter baumannii	MALDI	MICROSCAN	NM 44	>32	R	>16/8	R	>16	R			>4				>16	R	>2		>2	R	1	S	>4		>8	R	>8	R	4	I	>8	R	>8	R			>64	R	8
16451	2017	PAED	MALE	0	Y	BLOOD CULTURE	V	A. BAUMANNII	Acinetobacter baumannii	MALDI	MICROSCAN	NM 44	>32	R	>16/8	R	>16	R			>4				>16	R	>2		>2	R	1	S	>4		>8	R	>8	R	4	I	>8	R	>8	R			>64	R	>8
16452	2017	PAED	MALE	0	Y	BLOOD CULTURE	V	A. BAUMANNII	Acinetobacter baumannii	MALDI	MICROSCAN	NM 44	>32	R	>16/8	R	>16	R			>4				>16	R	>2		>2	R	0.5	S	>4		>8	R	>8	R	>4	R	>8	R	>8	R			>64	R	>8
16453	2017	ADULT	MALE	71	Y	BLOOD CULTURE	V	A. BAUMANNII	Acinetobacter baumannii	MALDI	MICROSCAN	NM 44	<=8	S	16/8	I	>16	R			>4				>16	R	>2		>2	R	1	S	>4		>8	R	>8	R	>4	R	>8	R	>8	R			>64	R	>8
16454	2017	PAED	MALE	1	Y	BLOOD CULTURE	V	A. BAUMANNII	Acinetobacter baumannii	MALDI	MICROSCAN	NM 44	<=8	S	<=8/4	S	4	S			<=0.5				4	S	<=0.25		<=0.5	S	16	R	<=1		8	I	N/R	N/R	<=1	S	<=1	S	<=4	S			16	S	<=4
16455	2017	ADULT	FEMALE	53	Y	BLOOD CULTURE	N	A. BAUMANNII
16456	2017	ADULT	MALE	26	Y	BLOOD CULTURE	V	A. BAUMANNII	Acinetobacter nosocomialis	MALDI	MICROSCAN	NM 44	<=8	S	<=8/4	S	2	S			<=0.5				2	S	<=0.25		<=0.5	S	1	S	<=1		<=2	S	<=1	S	<=1	S	<=1	S	<=4	S			<=8	S	<=4
16457	2017	ADULT	FEMALE	41	Y	BLOOD CULTURE	V	A. BAUMANNII	Acinetobacter baumannii	MALDI	MICROSCAN	NM 44	<=8	S	<=8/4	S	2	S			1				2	S	0.5		<=0.5	S	0.5	S	<=1		<=2	S	N/R	N/R	<=1	S	<=1	S	<=4	S			<=8	S	<=4
16459	2017	ADULT	FEMALE	54	Y	BLOOD CULTURE	V	A. BAUMANNII	Acinetobacter baumannii	MALDI	MICROSCAN	NM 44	>32	R	>16/8	R	>16	R			>4				>16	R	>2		>2	R	1	S	>4		>8	R	>8	R	4	I	>8	R	>8	R			>64	R	>8
16460	2017	PAED	FEMALE	0	Y	BLOOD CULTURE	V	A. BAUMANNII	Acinetobacter baumannii	MALDI	MICROSCAN	NM 44	>32	R	>16/8	R	>16	R			>4				>16	R	>2		>2	R	1	S	>4		>8	R	>8	R	4	I	>8	R	>8	R			>64	R	>8
16461	2017	ADULT	MALE	58	Y	BLOOD CULTURE	V	A. BAUMANNII	Acinetobacter baumannii	MALDI	MICROSCAN	NM 44	<=8	S	16/8	I	>16	R			>4				4	S	>2		>2	R	1	S	>4		<=2	S	N/R	N/R	>4	R	>8	R	<=4	S			>64	R	>8
16463	2017	PAED	FEMALE	0	Y	BLOOD CULTURE	V	A. BAUMANNII	Acinetobacter baumannii	MALDI	MICROSCAN	NM 44	>32	R	>16/8	R	>16	R			>4				>16	R	>2		>2	R	1	S	>4		>8	R	>8	R	4	I	>8	R	>8	R			>64	R	>8
16464	2017	ADULT	MALE	34	Y	BLOOD CULTURE	V	A. BAUMANNII	Acinetobacter baumannii	MALDI	MICROSCAN	NM 44	32	I	>16/8	R	>16	R			>4				16	I	>2		>2	R	1	S	>4		8	I	N/R	N/R	>4	R	>8	R	<=4	S			>64	R	>8
16465	2017	ADULT	MALE	76	Y	BLOOD CULTURE	V	A. BAUMANNII	Acinetobacter baumannii	MALDI	MICROSCAN	NM 44	>32	R	>16/8	R	>16	R			>4				>16	R	>2		>2	R	0.5	S	>4		>8	R	>8	R	>4	R	>8	R	<=4	S			>64	R	>8
16466	2017	ADULT	FEMALE	35	Y	BLOOD CULTURE	V	A. BAUMANNII	Acinetobacter baumannii	MALDI	MICROSCAN	NM 44	>32	R	>16/8	R	>16	R			>4				>16	R	>2		>2	R	0.5	S	>4		>8	R	>8	R	4	I	>8	R	>8	R			>64	R	>8
16467	2017	ADULT	MALE	43	Y	BLOOD CULTURE	V	A. BAUMANNII	Acinetobacter baumannii	MALDI	MICROSCAN	NM 44	>32	R	>16/8	R	>16	R			>4				>16	R	>2		>2	R	0.5	S	>4		>8	R	>8	R	>4	R	>8	R	>8	R			>64	R	>8
16468	2017	ADULT	FEMALE	30	Y	BLOOD CULTURE	N	A. BAUMANNII
16469	2017	PAED	MALE	0	Y	BLOOD CULTURE	V	A. BAUMANNII	Acinetobacter baumannii	MALDI	MICROSCAN	NM 44	>32	R	>16/8	R	>16	R			>4				>16	R	>2		>2	R	0.5	S	>4		>8	R	>8	R	4	I	>8	R	>8	R			>64	R	>8
16470	2017	ADULT	FEMALE	68	Y	BLOOD CULTURE	V	A. BAUMANNII	Acinetobacter baumannii	MALDI	MICROSCAN	NM 44	>32	R	>16/8	R	>16	R			>4				>16	R	>2		>2	R	1	S	>4		>8	R	>8	R	>4	R	>8	R	8	I			>64	R	>8
16473	2017	ADULT	MALE	31	Y	BLOOD CULTURE	V	A. BAUMANNII	Acinetobacter baumannii	MALDI	MICROSCAN	NM 44	>32	R	>16/8	R	>16	R			>4				>16	R	>2		>2	R	1	S	>4		>8	R	N/R	N/R	>4	R	>8	R	8	I			>64	R	>8
16474	2017	PAED	MALE	3	Y	BLOOD CULTURE	V	A. BAUMANNII	Acinetobacter baumannii	MALDI	MICROSCAN	NM 44	>32	R	>16/8	R	>16	R			>4				>16	R	>2		>2	R	1	S	>4		>8	R	>8	R	4	I	>8	R	>8	R			>64	R	>8
16475	2017	PAED	FEMALE	6	Y	BLOOD CULTURE	V	A. BAUMANNII	Acinetobacter baumannii	MALDI	MICROSCAN	NM 44	>32	R	>16/8	R	>16	R			>4				>16	R	>2		>2	R	0.5	S	>4		>8	R	>8	R	>4	R	>8	R	>8	R			>64	R	>8
16483	2017	ADULT	MALE	57	Y	BLOOD CULTURE	V	A. BAUMANNII	Acinetobacter baumannii	MALDI	MICROSCAN	NM 44	>32	R	>16/8	R	>16	R			>4				>16	R	>2		>2	R	0.5	S	>4		>8	R	>8	R	4	I	>8	R	>8	R			>64	R	>8
16484	2017	ADULT	FEMALE	47	Y	BLOOD CULTURE	V	A. BAUMANNII	Acinetobacter baumannii	MALDI	MICROSCAN	NM 44	<=8	S	>16/8	R	>16	R			>4				>16	R	>2		>2	R	0.5	S	>4		>8	R	>8	R	4	I	>8	R	>8	R			>64	R	>8
16485	2017	ADULT	FEMALE	50	Y	BLOOD CULTURE	V	A. BAUMANNII	Acinetobacter baumannii	MALDI	MICROSCAN	NM 44	>32	R	>16/8	R	>16	R			>4				>16	R	>2		>2	R	1	S	>4		>8	R	>8	R	>4	R	>8	R	<=4	S			>64	R	>8
16486	2017	UNKNOWN	UNKNOWN		Y	BLOOD CULTURE	V	A. BAUMANNII	Acinetobacter nosocomialis	MALDI	MICROSCAN	NM 44	>32	R	>16/8	R	>16	R			>4				>16	R	>2		>2	R	1	S	>4		>8	R	>8	R	4	I	>8	R	>8	R			>64	R	>8
16487	2017	ADULT	FEMALE	26	Y	BLOOD CULTURE	N	A. BAUMANNII
16488	2017	ADULT	FEMALE	40	Y	BLOOD CULTURE	V	A. BAUMANNII	Acinetobacter baumannii	MALDI	MICROSCAN	NM 44	<=8	S	>16/8	R	>16	R			>4				>16	R	>2		>2	R	1	S	>4		>8	R	>8	R	>4	R	>8	R	>8	R			>64	R	>8
16491	2017	ADULT	MALE	58	Y	BLOOD CULTURE	V	A. BAUMANNII	Acinetobacter baumannii	MALDI	MICROSCAN	NM 44	>32	R	16/8	I	>16	R			>4				8	S	>2		>2	R	1	S	>4		>8	R	N/R	N/R	2	S	>8	R	<=4	S			>64	R	<=4
16492	2017	ADULT	MALE	47	Y	BLOOD CULTURE	V	A. BAUMANNII	Acinetobacter baumannii	MALDI	MICROSCAN	NM 44	<=8	S	>16/8	R	>16	R			>4				>16	R	>2		>2	R	1	S	>4		>8	R	>8	R	>4	R	>8	R	8	I			>64	R	>8
16493	2017	ADULT	MALE	21	Y	BLOOD CULTURE	N	A. BAUMANNII
16494	2017	ADULT	MALE	40	Y	BLOOD CULTURE	V	A. BAUMANNII	Acinetobacter baumannii	MALDI	MICROSCAN	NM 44	<=8	S	<=8/4	S	2	S			4				2	S	2		<=0.5	S	0.5	S	<=1		<=2	S	N/R	N/R	<=1	S	<=1	S	<=4	S			<=8	S	<=4
16495	2017	ADULT	MALE	28	Y	BLOOD CULTURE	V	A. BAUMANNII	Acinetobacter baumannii	MALDI	MICROSCAN	NM 44	>32	R	>16/8	R	>16	R			>4				>16	R	>2		>2	R	0.5	S	>4		>8	R	>8	R	>4	R	>8	R	>8	R			>64	R	>8
16496	2017	ADULT	FEMALE	37	Y	BLOOD CULTURE	V	A. BAUMANNII	Acinetobacter baumannii	MALDI	MICROSCAN	NM 44	>32	R	>16/8	R	>16	R			>4				>16	R	>2		>2	R	1	S	>4		>8	R	>8	R	>4	R	>8	R	<=4	S			>64	R	>8
16497	2017	PAED	FEMALE	0	Y	BLOOD CULTURE	V	A. BAUMANNII	Acinetobacter baumannii	MALDI	MICROSCAN	NM 44	>32	R	>16/8	R	>16	R			>4				>16	R	>2		>2	R	1	S	>4		>8	R	>8	R	4	I	>8	R	>8	R			>64	R	>8
16498	2017	PAED	FEMALE	4	Y	BLOOD CULTURE	V	A. BAUMANNII	Acinetobacter baumannii	MALDI	MICROSCAN	NM 44	32	I	>16/8	R	>16	R			>4				>16	R	>2		1	S	1	S	>4		<=2	S	>8	R	<=1	S	>8	R	<=4	S			64	I	>8
16499	2017	PAED	MALE	0	Y	BLOOD CULTURE	V	A. BAUMANNII	Acinetobacter baumannii	MALDI	MICROSCAN	NM 44	>32	R	>16/8	R	>16	R			>4				>16	R	>2		>2	R	1	S	>4		>8	R	>8	R	4	I	>8	R	>8	R			>64	R	>8
16500	2017	ADULT	MALE	61	Y	BLOOD CULTURE	V	A. BAUMANNII	Acinetobacter baumannii	MALDI	MICROSCAN	NM 44	>32	R	>16/8	R	>16	R			>4				>16	R	>2		>2	R	1	S	>4		>8	R	>8	R	4	I	>8	R	>8	R			>64	R	>8
16501	2017	ADULT	FEMALE	55	Y	BLOOD CULTURE	V	A. BAUMANNII	Acinetobacter baumannii	MALDI	MICROSCAN	NM 44	>32	R	16/8	I	>16	R			>4				>16	R	>2		>2	R	0.5	S	>4		4	S	>8	R	>4	R	>8	R	>8	R			>64	R	>8
16502	2017	UNKNOWN	UNKNOWN		N	BLOOD CULTURE	N	A. BAUMANNII
16505	2017	ADULT	MALE	56	Y	BLOOD CULTURE	V	A. BAUMANNII	Acinetobacter baumannii	MALDI	MICROSCAN	NM 44	<=8	S	<=8/4	S	>16	R			>4				4	S	>2		<=0.5	S	0.5	S	>4		>8	R	>8	R	<=1	S	>8	R	<=4	S			>64	R	>8
16507	2017	PAED	MALE	0	Y	BLOOD CULTURE	V	A. BAUMANNII	Acinetobacter baumannii	MALDI	MICROSCAN	NM 44	>32	R	>16/8	R	>16	R			>4				>16	R	>2		>2	R	1	S	>4		>8	R	>8	R	4	I	>8	R	>8	R			>64	R	>8
16518	2017	ADULT	FEMALE	39	Y	BLOOD CULTURE	V	A. BAUMANNII	Acinetobacter baumannii	MALDI	MICROSCAN	NM 44	>32	R	>16/8	R	>16	R			>4				>16	R	>2		>2	R	0.5	S	>4		>8	R	>8	R	>4	R	>8	R	8	I			>64	R	>8
16519	2017	PAED	MALE	5	Y	BLOOD CULTURE	V	A. BAUMANNII	Acinetobacter baumannii	MALDI	MICROSCAN	NM 44	>32	R	>16/8	R	>16	R			>4				>16	R	>2		>2	R	0.5	S	>4		>8	R	>8	R	4	I	>8	R	>8	R			>64	R	>8
16520	2017	ADULT	MALE	41	Y	BLOOD CULTURE	V	A. BAUMANNII	Acinetobacter baumannii	MALDI	MICROSCAN	NM 44	>32	R	>16/8	R	>16	R			>4				>16	R	>2		>2	R	1	S	>4		>8	R	>8	R	4	I	>8	R	>8	R			>64	R	>8
16546	2017	ADULT	MALE	24	Y	BLOOD CULTURE	V	A. BAUMANNII	Acinetobacter baumannii	MALDI	MICROSCAN	NM 44	>32	R	>16/8	R	>16	R			>4				>16	R	>2		>2	R	0.5	S	>4		>8	R	N/R	N/R	>4	R	>8	R	8	I			>64	R	>8
16547	2017	PAED	FEMALE	0	Y	BLOOD CULTURE	V	A. BAUMANNII	Acinetobacter baumannii	MALDI	MICROSCAN	NM 44	>32	R	>16/8	R	>16	R			>4				>16	R	>2		>2	R	1	S	>4		>8	R	>8	R	>4	R	>8	R	8	I			>64	R	>8
16548	2017	ADULT	MALE	24	Y	BLOOD CULTURE	V	A. BAUMANNII	Acinetobacter baumannii	MALDI	MICROSCAN	NM 44	<=8	S	16/8	I	>16	R			>4				>16	R	>2		>2	R	0.5	S	>4		<=2	S	>8	R	>4	R	>8	R	>8	R			>64	R	>8
16549	2017	ADULT	MALE	27	Y	BLOOD CULTURE	V	A. BAUMANNII	Acinetobacter baumannii	MALDI	MICROSCAN	NM 44	>32	R	>16/8	R	>16	R			>4				>16	R	>2		>2	R	1	S	>4		>8	R	>8	R	>4	R	>8	R	8	I			>64	R	>8
16550	2017	ADULT	FEMALE	49	Y	BLOOD CULTURE	V	A. BAUMANNII	Acinetobacter baumannii	MALDI	MICROSCAN	NM 44	>32	R	>16/8	R	>16	R			>4				>16	R	>2		>2	R	1	S	>4		>8	R	>8	R	>4	R	>8	R	<=4	S			>64	R	>8
16551	2017	ADULT	MALE	69	Y	BLOOD CULTURE	V	A. BAUMANNII	Acinetobacter baumannii	MALDI	MICROSCAN	NM 44	>32	R	>16/8	R	>16	R			>4				>16	R	>2		>2	R	128	R	>4		>8	R	>8	R	>4	R	>8	R	>8	R			>64	R	>8
16552	2017	ADULT	MALE	30	Y	BLOOD CULTURE	V	A. BAUMANNII	Acinetobacter baumannii	MALDI	MICROSCAN	NM 44	<=8	S	16/8	I	>16	R			>4				>16	R	>2		>2	R	0.5	S	>4		>8	R	>8	R	>4	R	>8	R	>8	R			>64	R	>8
16553	2017	ADULT	MALE	58	Y	BLOOD CULTURE	V	A. BAUMANNII	Acinetobacter baumannii	MALDI	MICROSCAN	NM 44	>32	R	>16/8	R	>16	R			>4				>16	R	>2		>2	R	1	S	>4		>8	R	>8	R	4	I	>8	R	>8	R			>64	R	>8
16554	2017	ADULT	FEMALE	20	Y	BLOOD CULTURE	V	A. BAUMANNII	Acinetobacter baumannii	MALDI	MICROSCAN	NM 44	>32	R	>16/8	R	>16	R			>4				>16	R	>2		>2	R	1	S	>4		>8	R	>8	R	4	I	>8	R	>8	R			>64	R	>8
16555	2017	ADULT	MALE	50	Y	BLOOD CULTURE	V	A. BAUMANNII	Acinetobacter baumannii	MALDI	MICROSCAN	NM 44	>32	R	16/8	I	>16	R			>4				>16	R	>2		>2	R	1	S	>4		>8	R	N/R	N/R	>4	R	>8	R	>8	R			>64	R	>8
16556	2017	ADULT	MALE	22	Y	BLOOD CULTURE	V	A. BAUMANNII	Acinetobacter baumannii	MALDI	MICROSCAN	NM 44	>32	R	>16/8	R	>16	R			>4				>16	R	>2		>2	R	1	S	>4		>8	R	>8	R	4	I	>8	R	>8	R			>64	R	>8
16557	2017	PAED	MALE	0	Y	BLOOD CULTURE	V	A. BAUMANNII	Acinetobacter baumannii	MALDI	MICROSCAN	NM 44	>32	R	>16/8	R	>16	R			>4				>16	R	>2		>2	R	1	S	>4		>8	R	>8	R	4	I	>8	R	>8	R			>64	R	>8
16558	2017	ADULT	FEMALE	37	Y	BLOOD CULTURE	V	A. BAUMANNII	Acinetobacter baumannii	MALDI	MICROSCAN	NM 44	>32	R	>16/8	R	>16	R			>4				>16	R	>2		>2	R	1	S	>4		>8	R	>8	R	4	I	>8	R	>8	R			>64	R	>8
16559	2017	ADULT	FEMALE	66	Y	BLOOD CULTURE	V	A. BAUMANNII	Acinetobacter baumannii	MALDI	MICROSCAN	NM 44	>32	R	>16/8	R	>16	R			>4				>16	R	>2		>2	R	1	S	>4		>8	R	>8	R	>4	R	>8	R	8	I			>64	R	>8
16560	2017	PAED	MALE	0	Y	BLOOD CULTURE	V	A. BAUMANNII	Acinetobacter baumannii	MALDI	MICROSCAN	NM 44	>32	R	>16/8	R	>16	R			>4				>16	R	>2		>2	R	1	S	>4		>8	R	>8	R	4	I	>8	R	>8	R			>64	R	>8
16561	2017	ADULT	MALE	22	Y	BLOOD CULTURE	V	A. BAUMANNII	Acinetobacter pittii	MALDI	MICROSCAN	NM 44	<=8	S	<=8/4	S	4	S	16	I	1		>16		4	S	2		<=0.5	S	1	S	<=1		<=2	S	<=1	S	<=1	S	<=1	S	<=4	S	<=8	S	16	S	<=4
16562	2017	ADULT	FEMALE	74	Y	BLOOD CULTURE	V	A. BAUMANNII	Acinetobacter baumannii	MALDI	MICROSCAN	NM 44	>32	R	>16/8	R	>16	R			>4				>16	R	>2		>2	R	1	S	>4		>8	R	>8	R	4	I	>8	R	>8	R			>64	R	>8
16563	2017	PAED	MALE	0	Y	BLOOD CULTURE	V	A. BAUMANNII	Acinetobacter baumannii	MALDI	MICROSCAN	NM 44	>32	R	>16/8	R	>16	R			>4				>16	R	>2		>2	R	1	S	>4		>8	R	>8	R	4	I	>8	R	>8	R			>64	R	>8
16564	2017	ADULT	FEMALE	25	Y	BLOOD CULTURE	V	A. BAUMANNII	Acinetobacter baumannii	MALDI	MICROSCAN	NM 44	>32	R	>16/8	R	>16	R			>4				>16	R	>2		>2	R	0.5	S	>4		>8	R	>8	R	>4	R	>8	R	<=4	S			>64	R	8
16565	2017	ADULT	FEMALE	57	Y	BLOOD CULTURE	V	A. BAUMANNII	Acinetobacter baumannii	MALDI	MICROSCAN	NM 44	>32	R	>16/8	R	>16	R			>4				>16	R	>2		>2	R	0.5	S	>4		>8	R	>8	R	>4	R	>8	R	>8	R			>64	R	>8
16566	2017	ADULT	MALE	29	Y	BLOOD CULTURE	V	A. BAUMANNII	Acinetobacter baumannii	MALDI	MICROSCAN	NM 44	>32	R	16/8	I	>16	R			>4				>16	R	>2		>2	R	0.5	S	>4		>8	R	N/R	N/R	>4	R	>8	R	<=4	S			>64	R	<=4
16568	2017	PAED	MALE	0	Y	BLOOD CULTURE	V	A. BAUMANNII	Acinetobacter baumannii	MALDI	MICROSCAN	NM 44	>32	R	>16/8	R	>16	R			>4				>16	R	>2		>2	R	1	S	>4		>8	R	>8	R	4	I	>8	R	>8	R			>64	R	>8
16569	2017	PAED	MALE	0	Y	BLOOD CULTURE	V	A. BAUMANNII	Acinetobacter baumannii	MALDI	MICROSCAN	NM 44	>32	R	>16/8	R	>16	R			>4				>16	R	>2		>2	R	1	S	>4		>8	R	>8	R	4	I	>8	R	>8	R			>64	R	>8
16570	2017	UNKNOWN	UNKNOWN		Y	BLOOD CULTURE	V	A. BAUMANNII	Acinetobacter baumannii	MALDI	MICROSCAN	NM 44	>32	R	>16/8	R	>16	R			>4				>16	R	>2		>2	R	1	S	>4		>8	R	>8	R	4	I	>8	R	>8	R			>64	R	>8
16572	2017	PAED	MALE	2	Y	BLOOD CULTURE	V	A. BAUMANNII	Acinetobacter baumannii	MALDI	MICROSCAN	NM 44	<=8	S	<=8/4	S	<=1	S			1				<=1	S	<=0.25		<=0.5	S	1	S	<=1		<=2	S	N/R	N/R	<=1	S	<=1	S	<=4	S			<=8	S	<=4
16573	2017	PAED	FEMALE	0	Y	BLOOD CULTURE	V	A. BAUMANNII	Acinetobacter baumannii	MALDI	MICROSCAN	NM 44	>32	R	16/8	I	>16	R			>4				>16	R	>2		>2	R	1	S	>4		4	S	>8	R	>4	R	>8	R	>8	R			>64	R	>8
16574	2017	ADULT	MALE	40	Y	BLOOD CULTURE	V	A. BAUMANNII	Acinetobacter baumannii	MALDI	MICROSCAN	NM 44	>32	R	>16/8	R	>16	R			>4				>16	R	>2		>2	R	1	S	>4		>8	R	>8	R	>4	R	>8	R	<=4	S			>64	R	>8
16575	2017	ADULT	FEMALE	36	Y	BLOOD CULTURE	V	A. BAUMANNII	Acinetobacter baumannii	MALDI	MICROSCAN	NM 44	<=8	S	16/8	I	>16	R			>4				4	S	>2		<=0.5	S	0.5	S	>4		<=2	S	>8	R	<=1	S	>8	R	<=4	S			>64	R	>8
16576	2017	PAED	UNKNOWN	0	Y	BLOOD CULTURE	V	A. BAUMANNII	Acinetobacter baumannii	MALDI	MICROSCAN	NM 44	>32	R	>16/8	R	>16	R			>4				>16	R	>2		>2	R	0.5	S	>4		>8	R	>8	R	>4	R	>8	R	8	I			>64	R	>8
16577	2017	PAED	FEMALE	0	Y	BLOOD CULTURE	V	A. BAUMANNII	Acinetobacter baumannii	MALDI	MICROSCAN	NM 44	>32	R	>16/8	R	>16	R			>4				>16	R	>2		>2	R	1	S	>4		>8	R	>8	R	4	I	>8	R	>8	R			>64	R	>8
16578	2017	PAED	FEMALE	0	Y	BLOOD CULTURE	V	A. BAUMANNII	Acinetobacter baumannii	MALDI	MICROSCAN	NM 44	>32	R	>16/8	R	>16	R			>4				>16	R	>2		>2	R	0.5	S	>4		>8	R	>8	R	>4	R	>8	R	8	I			>64	R	>8
16579	2017	PAED	FEMALE	0	Y	BLOOD CULTURE	V	A. BAUMANNII	Acinetobacter baumannii	MALDI	MICROSCAN	NM 44	>32	R	>16/8	R	>16	R			>4				>16	R	>2		>2	R	1	S	>4		>8	R	>8	R	>4	R	>8	R	>8	R			>64	R	>8
16580	2017	ADULT	MALE	45	Y	BLOOD CULTURE	V	A. BAUMANNII	Acinetobacter baumannii	MALDI	MICROSCAN	NM 44	<=8	S	16/8	I	>16	R			>4				8	S	>2		<=0.5	S	1	S	>4		>8	R	N/R	N/R	<=1	S	>8	R	<=4	S			>64	R	<=4
16581	2017	PAED	MALE	14	Y	BLOOD CULTURE	V	A. BAUMANNII	Acinetobacter baumannii	MALDI	MICROSCAN	NM 44	>32	R	16/8	I	>16	R			>4				>16	R	>2		>2	R	1	S	>4		>8	R	N/R	N/R	>4	R	>8	R	8	I			>64	R	>8
16582	2017	PAED	MALE	0	Y	BLOOD CULTURE	V	A. BAUMANNII	Acinetobacter nosocomialis	MALDI	MICROSCAN	NM 44	>32	R	>16/8	R	>16	R			>4				>16	R	>2		>2	R	1	S	>4		>8	R	>8	R	4	I	>8	R	>8	R			>64	R	>8
16583	2017	PAED	MALE	0	Y	BLOOD CULTURE	V	A. BAUMANNII	Acinetobacter baumannii	MALDI	MICROSCAN	NM 44	<=8	S	<=8/4	S	4	S			<=0.5				4	S	<=0.25		<=0.5	S	1	S	<=1		<=2	S	N/R	N/R	<=1	S	<=1	S	<=4	S			16	S	>8
16584	2017	ADULT	MALE	24	Y	BLOOD CULTURE	V	A. BAUMANNII	Acinetobacter baumannii	MALDI	MICROSCAN	NM 44	>32	R	>16/8	R	>16	R			>4				>16	R	>2		>2	R	1	S	>4		>8	R	>8	R	4	I	>8	R	>8	R			>64	R	>8
16585	2017	UNKNOWN	UNKNOWN		Y	BLOOD CULTURE	V	A. BAUMANNII	Acinetobacter baumannii	MALDI	MICROSCAN	NM 44	>32	R	>16/8	R	>16	R			>4				>16	R	>2		>2	R	1	S	>4		>8	R	>8	R	4	I	>8	R	>8	R			>64	R	>8
16586	2017	PAED	MALE	0	Y	BLOOD CULTURE	V	A. BAUMANNII	Acinetobacter baumannii	MALDI	MICROSCAN	NM 44	>32	R	>16/8	R	>16	R			>4				>16	R	>2		>2	R	1	S	>4		>8	R	>8	R	4	I	>8	R	>8	R			>64	R	>8
16587	2017	ADULT	FEMALE	40	Y	BLOOD CULTURE	V	A. BAUMANNII	Acinetobacter baumannii	MALDI	MICROSCAN	NM 44	<=8	S	>16/8	R	>16	R			>4				>16	R	>2		>2	R	1	S	>4		>8	R	>8	R	>4	R	>8	R	>8	R			>64	R	>8
16588	2017	ADULT	MALE	31	Y	BLOOD CULTURE	V	A. BAUMANNII	Acinetobacter baumannii	MALDI	MICROSCAN	NM 44	<=8	S	<=8/4	S	2	S			<=0.5				2	S	<=0.25		<=0.5	S	1	S	<=1		<=2	S	N/R	N/R	<=1	S	<=1	S	<=4	S			16	S	<=4
16589	2017	ADULT	MALE	41	Y	BLOOD CULTURE	V	A. BAUMANNII	Acinetobacter baumannii	MALDI	MICROSCAN	NM 44	<=8	S	16/8	I	>16	R			>4				8	S	>2		>2	R	1	S	>4		>8	R	>8	R	4	I	>8	R	<=4	S			>64	R	>8
16590	2017	PAED	MALE	3	Y	BLOOD CULTURE	V	A. BAUMANNII	Acinetobacter baumannii	MALDI	MICROSCAN	NM 44	>32	R	>16/8	R	>16	R			>4				>16	R	>2		>2	R	1	S	>4		>8	R	>8	R	>4	R	>8	R	8	I			>64	R	>8
16591	2017	ADULT	FEMALE	60	Y	BLOOD CULTURE	V	A. BAUMANNII	Acinetobacter baumannii	MALDI	MICROSCAN	NM 44	<=8	S	<=8/4	S	<=1	S			<=0.5				<=1	S	<=0.25		<=0.5	S	0.5	S	<=1		<=2	S	N/R	N/R	<=1	S	<=1	S	<=4	S			<=8	S	<=4
16593	2017	ADULT	MALE	49	Y	BLOOD CULTURE	V	A. BAUMANNII	Acinetobacter baumannii	MALDI	MICROSCAN	NM 44	>32	R	>16/8	R	>16	R			>4				>16	R	>2		>2	R	1	S	>4		>8	R	>8	R	>4	R	>8	R	>8	R			>64	R	>8
16594	2017	ADULT	MALE	63	Y	BLOOD CULTURE	V	A. BAUMANNII	Acinetobacter baumannii	MALDI	MICROSCAN	NM 44	>32	R	>16/8	R	>16	R			>4				>16	R	>2		>2	R	1	S	>4		>8	R	>8	R	>4	R	>8	R	8	I			>64	R	>8
16595	2017	ADULT	MALE	56	Y	BLOOD CULTURE	V	A. BAUMANNII	Acinetobacter baumannii	MALDI	MICROSCAN	NM 44	>32	R	>16/8	R	>16	R			>4				>16	R	>2		>2	R	1	S	>4		>8	R	>8	R	>4	R	>8	R	<=4	S			>64	R	>8
16596	2017	PAED	MALE	1	Y	BLOOD CULTURE	V	A. BAUMANNII	Acinetobacter baumannii	MALDI	MICROSCAN	NM 44	<=8	S	<=8/4	S	<=1	S			<=0.5				2	S	<=0.25		<=0.5	S	1	S	<=1		<=2	S	N/R	N/R	<=1	S	<=1	S	<=4	S			<=8	S	<=4
16598	2017	ADULT	FEMALE	50	Y	BLOOD CULTURE	V	A. BAUMANNII	Acinetobacter baumannii	MALDI	MICROSCAN	NM 44	>32	R	>16/8	R	>16	R			>4				>16	R	>2		>2	R	0.5	S	>4		>8	R	>8	R	>4	R	>8	R	<=4	S			>64	R	>8
16599	2017	PAED	FEMALE	0	Y	BLOOD CULTURE	V	A. BAUMANNII	Acinetobacter baumannii	MALDI	MICROSCAN	NM 44	<=8	S	16/8	I	>16	R			>4				>16	R	>2		>2	R	0.5	S	4		>8	R	N/R	N/R	>4	R	2	S	<=4	S			>64	R	>8
16600	2017	ADULT	MALE	35	Y	BLOOD CULTURE	V	A. BAUMANNII	Acinetobacter baumannii	MALDI	MICROSCAN	NM 44	>32	R	>16/8	R	>16	R			>4				>16	R	>2		>2	R	1	S	>4		>8	R	>8	R	>4	R	>8	R	>8	R			>64	R	>8
16601	2017	ADULT	MALE	37	Y	BLOOD CULTURE	V	A. BAUMANNII	Acinetobacter baumannii	MALDI	MICROSCAN	NM 44	>32	R	>16/8	R	>16	R			>4				>16	R	>2		>2	R	1	S	>4		>8	R	>8	R	>4	R	>8	R	<=4	S			>64	R	>8
16602	2017	ADULT	FEMALE	52	Y	BLOOD CULTURE	V	A. BAUMANNII	Acinetobacter baumannii	MALDI	MICROSCAN	NM 44	>32	R	>16/8	R	>16	R			>4				>16	R	>2		>2	R	1	S	>4		>8	R	>8	R	4	I	>8	R	>8	R			>64	R	>8
16603	2017	PAED	FEMALE	0	Y	BLOOD CULTURE	V	A. BAUMANNII	Acinetobacter baumannii	MALDI	MICROSCAN	NM 44	>32	R	>16/8	R	>16	R			>4				>16	R	>2		>2	R	1	S	>4		>8	R	>8	R	4	I	>8	R	>8	R			>64	R	>8
16604	2017	ADULT	FEMALE	88	Y	BLOOD CULTURE	V	A. BAUMANNII	Acinetobacter baumannii	MALDI	MICROSCAN	NM 44	>32	R	>16/8	R	>16	R			>4				>16	R	>2		>2	R	1	S	>4		>8	R	>8	R	4	I	>8	R	>8	R			>64	R	>8
16605	2017	ADULT	MALE	41	Y	BLOOD CULTURE	V	A. BAUMANNII	Acinetobacter baumannii	MALDI	MICROSCAN	NM 44	>32	R	>16/8	R	>16	R			>4				>16	R	>2		>2	R	1	S	>4		>8	R	>8	R	4	I	>8	R	>8	R			>64	R	>8
16606	2017	ADULT	MALE	34	Y	BLOOD CULTURE	V	A. BAUMANNII	Acinetobacter baumannii	MALDI	MICROSCAN	NM 44	>32	R	16/8	I	>16	R			>4				16	I	>2		>2	R	0.5	S	>4		>8	R	N/R	N/R	>4	R	>8	R	>8	R			>64	R	>8
16607	2017	ADULT	MALE	22	Y	BLOOD CULTURE	V	A. BAUMANNII	Acinetobacter baumannii	MALDI	MICROSCAN	NM 44	<=8	S	>16/8	R	>16	R			>4				>16	R	>2		>2	R	1	S	>4		>8	R	>8	R	4	I	>8	R	>8	R			>64	R	>8
16608	2017	PAED	MALE	0	Y	BLOOD CULTURE	V	A. BAUMANNII	Acinetobacter baumannii	MALDI	MICROSCAN	NM 44	>32	R	>16/8	R	>16	R			>4				>16	R	>2		>2	R	1	S	>4		>8	R	>8	R	>4	R	>8	R	>8	R			>64	R	>8
16609	2017	ADULT	MALE	26	Y	BLOOD CULTURE	V	A. BAUMANNII	Acinetobacter baumannii	MALDI	MICROSCAN	NM 44	>32	R	>16/8	R	>16	R			>4				>16	R	>2		>2	R	1	S	>4		>8	R	>8	R	>4	R	>8	R	8	I			>64	R	>8
16610	2017	PAED	FEMALE	16	Y	BLOOD CULTURE	V	A. BAUMANNII	Acinetobacter baumannii	MALDI	MICROSCAN	NM 44	>32	R	>16/8	R	>16	R			>4				>16	R	>2		>2	R	1	S	>4		>8	R	>8	R	4	I	>8	R	>8	R			>64	R	>8
16659	2017	ADULT	MALE	46	Y	BLOOD CULTURE	V	A. BAUMANNII	Acinetobacter baumannii	MALDI	MICROSCAN	NM 44	>32	R	>16/8	R	>16	R			>4				>16	R	>2		>2	R	1	S	>4		>8	R	>8	R	>4	R	>8	R	>8	R			>64	R	>8
16660	2017	PAED	FEMALE	0	Y	BLOOD CULTURE	V	A. BAUMANNII	Acinetobacter baumannii	MALDI	MICROSCAN	NM 44	>32	R	>16/8	R	>16	R			>4				>16	R	>2		>2	R	1	S	>4		>8	R	>8	R	4	I	>8	R	>8	R			>64	R	>8
16662	2017	PAED	FEMALE	0	Y	BLOOD CULTURE	V	A. BAUMANNII	Acinetobacter baumannii	MALDI	MICROSCAN	NM 44	>32	R	>16/8	R	>16	R			>4				>16	R	>2		>2	R	1	S	>4		>8	R	>8	R	4	I	>8	R	>8	R			>64	R	>8
16663	2017	PAED	FEMALE	0	Y	BLOOD CULTURE	V	A. BAUMANNII	Acinetobacter baumannii	MALDI	MICROSCAN	NM 44	>32	R	>16/8	R	>16	R			>4				>16	R	>2		>2	R	1	S	>4		>8	R	>8	R	>4	R	>8	R	<=4	S			>64	R	>8
16664	2017	UNKNOWN	FEMALE		Y	BLOOD CULTURE	V	A. BAUMANNII	Acinetobacter baumannii	MALDI	MICROSCAN	NM 44	>32	R	16/8	I	>16	R			>4				>16	R	>2		>2	R	1	S	>4		>8	R	>8	R	>4	R	>8	R	8	I			>64	R	>8
16665	2017	PAED	MALE	4	Y	BLOOD CULTURE	V	A. BAUMANNII	Acinetobacter nosocomialis	MALDI	MICROSCAN	NM 44	<=8	S	<=8/4	S	4	S			<=0.5				4	S	<=0.25		<=0.5	S	1	S	<=1		<=2	S	<=1	S	<=1	S	<=1	S	<=4	S			16	S	<=4
16666	2017	PAED	MALE	0	Y	BLOOD CULTURE	V	A. BAUMANNII	Acinetobacter baumannii	MALDI	MICROSCAN	NM 44	>32	R	>16/8	R	>16	R			>4				>16	R	>2		>2	R	>128	R	>4		>8	R	>8	R	>4	R	>8	R	>8	R			>64	R	>8
16667	2017	PAED	FEMALE	0	Y	BLOOD CULTURE	V	A. BAUMANNII	Acinetobacter baumannii	MALDI	MICROSCAN	NM 44	>32	R	>16/8	R	>16	R			>4				>16	R	>2		>2	R	1	S	>4		>8	R	>8	R	4	I	>8	R	>8	R			>64	R	>8
16668	2017	ADULT	FEMALE	38	Y	BLOOD CULTURE	V	A. BAUMANNII	Acinetobacter baumannii	MALDI	MICROSCAN	NM 44	>32	R	>16/8	R	>16	R			>4				>16	R	>2		>2	R	1	S	>4		>8	R	>8	R	>4	R	>8	R	>8	R			>64	R	>8
16669	2017	PAED	FEMALE	0	Y	BLOOD CULTURE	V	A. BAUMANNII	Acinetobacter baumannii	MALDI	MICROSCAN	NM 44	>32	R	>16/8	R	>16	R			>4				>16	R	>2		>2	R	1	S	>4		>8	R	>8	R	4	I	>8	R	>8	R			>64	R	>8
16670	2017	ADULT	FEMALE	41	Y	BLOOD CULTURE	V	A. BAUMANNII	Acinetobacter baumannii	MALDI	MICROSCAN	NM 44	<=8	S	<=8/4	S	2	S			4				2	S	2		<=0.5	S	1	S	<=1		<=2	S	N/R	N/R	<=1	S	<=1	S	<=4	S			<=8	S	<=4
16671	2017	ADULT	MALE	59	Y	BLOOD CULTURE	V	A. BAUMANNII	Acinetobacter baumannii	MALDI	MICROSCAN	NM 44	>32	R	>16/8	R	>16	R			>4				>16	R	>2		>2	R	1	S	>4		>8	R	>8	R	4	I	>8	R	>8	R			>64	R	>8
16672	2017	ADULT	MALE	28	Y	BLOOD CULTURE	V	A. BAUMANNII	Acinetobacter baumannii	MALDI	MICROSCAN	NM 44	<=8	S	16/8	I	>16	R			>4				16	I	>2		>2	R	1	S	>4		4	S	>8	R	>4	R	>8	R	>8	R			>64	R	>8
16673	2017	PAED	MALE	0	Y	BLOOD CULTURE	V	A. BAUMANNII	Acinetobacter baumannii	MALDI	MICROSCAN	NM 44	>32	R	>16/8	R	>16	R			>4				>16	R	>2		>2	R	1	S	>4		>8	R	>8	R	4	I	>8	R	>8	R			>64	R	>8
16674	2017	PAED	MALE	0	Y	BLOOD CULTURE	V	A. BAUMANNII	Acinetobacter baumannii	MALDI	MICROSCAN	NM 44	>32	R	>16/8	R	>16	R			>4				>16	R	>2		>2	R	1	S	>4		>8	R	>8	R	4	I	>8	R	>8	R			>64	R	>8
16675	2017	ADULT	FEMALE	53	Y	BLOOD CULTURE	V	A. BAUMANNII	Acinetobacter baumannii	MALDI	MICROSCAN	NM 44	>32	R	>16/8	R	>16	R			>4				>16	R	>2		>2	R	1	S	>4		>8	R	>8	R	4	I	>8	R	>8	R			>64	R	>8
16676	2017	ADULT	FEMALE	54	Y	BLOOD CULTURE	V	A. BAUMANNII	Acinetobacter baumannii	MALDI	MICROSCAN	NM 44	<=8	S	>16/8	R	>16	R			>4				>16	R	>2		>2	R	1	S	>4		4	S	>8	R	>4	R	>8	R	<=4	S			>64	R	>8
16677	2017	ADULT	FEMALE	71	Y	BLOOD CULTURE	V	A. BAUMANNII	Acinetobacter baumannii	MALDI	MICROSCAN	NM 44	<=8	S	16/8	I	>16	R			>4				>16	R	>2		>2	R	1	S	>4		>8	R	N/R	N/R	>4	R	>8	R	>8	R			>64	R	>8
16678	2017	ADULT	MALE	68	Y	BLOOD CULTURE	V	A. BAUMANNII	Acinetobacter baumannii	MALDI	MICROSCAN	NM 44	>32	R	>16/8	R	>16	R			>4				>16	R	>2		>2	R	1	S	>4		>8	R	>8	R	4	I	>8	R	>8	R			>64	R	>8
16679	2017	PAED	FEMALE	0	Y	BLOOD CULTURE	V	A. BAUMANNII	Acinetobacter baumannii	MALDI	MICROSCAN	NM 44	<=8	S	<=8/4	S	4	S			<=0.5				4	S	0.5		<=0.5	S	1	S	<=1		<=2	S	N/R	N/R	<=1	S	<=1	S	<=4	S			16	S	<=4
16680	2017	PAED	FEMALE	0	Y	BLOOD CULTURE	V	A. BAUMANNII	Acinetobacter baumannii	MALDI	MICROSCAN	NM 44	>32	R	>16/8	R	>16	R			>4				>16	R	>2		>2	R	1	S	>4		>8	R	>8	R	4	I	>8	R	>8	R			>64	R	>8
16681	2017	UNKNOWN	MALE		Y	BLOOD CULTURE	V	A. BAUMANNII	Acinetobacter baumannii	MALDI	MICROSCAN	NM 44	>32	R	>16/8	R	>16	R			>4				>16	R	>2		>2	R	1	S	>4		>8	R	>8	R	4	I	>8	R	>8	R			>64	R	>8
16682	2017	ADULT	MALE	40	Y	BLOOD CULTURE	V	A. BAUMANNII	Acinetobacter baumannii	MALDI	MICROSCAN	NM 44	>32	R	>16/8	R	>16	R			>4				>16	R	>2		>2	R	1	S	>4		>8	R	>8	R	>4	R	>8	R	8	I			>64	R	>8
16683	2017	PAED	MALE	0	Y	BLOOD CULTURE	V	A. BAUMANNII	Acinetobacter baumannii	MALDI	MICROSCAN	NM 44	>32	R	>16/8	R	>16	R			>4				>16	R	>2		>2	R	1	S	>4		>8	R	>8	R	4	I	>8	R	>8	R			>64	R	>8
16684	2017	ADULT	MALE	74	Y	BLOOD CULTURE	V	A. BAUMANNII	Acinetobacter baumannii	MALDI	MICROSCAN	NM 44	<=8	S	16/8	I	>16	R			>4				2	S	>2		<=0.5	S	0.5	S	>4		<=2	S	>8	R	<=1	S	>8	R	<=4	S			>64	R	>8
16685	2017	PAED	MALE	0	Y	BLOOD CULTURE	V	A. BAUMANNII	Acinetobacter baumannii	MALDI	MICROSCAN	NM 44	<=8	S	<=8/4	S	<=1	S			2				2	S	2		<=0.5	S	0.5	S	<=1		<=2	S	N/R	N/R	<=1	S	<=1	S	<=4	S			<=8	S	<=4
16686	2017	UNKNOWN	MALE		Y	BLOOD CULTURE	V	A. BAUMANNII	Acinetobacter baumannii	MALDI	MICROSCAN	NM 44	>32	R	>16/8	R	>16	R			>4				>16	R	>2		>2	R	1	S	>4		>8	R	>8	R	>4	R	>8	R	>8	R			>64	R	>8
16687	2017	ADULT	FEMALE	42	Y	BLOOD CULTURE	V	A. BAUMANNII	Acinetobacter baumannii	MALDI	MICROSCAN	NM 44	>32	R	>16/8	R	>16	R			>4				>16	R	>2		>2	R	1	S	>4		>8	R	>8	R	4	I	>8	R	>8	R			>64	R	>8
16688	2017	PAED	MALE	0	Y	BLOOD CULTURE	V	A. BAUMANNII	Acinetobacter baumannii	MALDI	MICROSCAN	NM 44	>32	R	>16/8	R	>16	R			>4				>16	R	>2		>2	R	1	S	>4		>8	R	>8	R	4	I	>8	R	>8	R			>64	R	>8
16689	2017	PAED	FEMALE	1	Y	BLOOD CULTURE	V	A. BAUMANNII	Acinetobacter baumannii	MALDI	MICROSCAN	NM 44	>32	R	>16/8	R	>16	R			>4				>16	R	>2		>2	R	1	S	>4		>8	R	>8	R	4	I	>8	R	>8	R			>64	R	>8
16690	2017	PAED	MALE	0	Y	BLOOD CULTURE	V	A. BAUMANNII	Acinetobacter baumannii	MALDI	MICROSCAN	NM 44	>32	R	>16/8	R	>16	R			>4				>16	R	>2		>2	R	1	S	>4		>8	R	>8	R	4	I	>8	R	<=4	S			>64	R	8
16692	2017	ADULT	FEMALE	30	Y	BLOOD CULTURE	V	A. BAUMANNII	Acinetobacter baumannii	MALDI	MICROSCAN	NM 44	>32	R	>16/8	R	>16	R			>4				>16	R	>2		>2	R	1	S	>4		>8	R	>8	R	4	I	>8	R	>8	R			>64	R	>8
16693	2017	PAED	FEMALE	0	Y	BLOOD CULTURE	V	A. BAUMANNII	Acinetobacter baumannii	MALDI	MICROSCAN	NM 44	>32	R	>16/8	R	>16	R			>4				>16	R	>2		>2	R	1	S	>4		>8	R	>8	R	4	I	>8	R	>8	R			>64	R	>8
16694	2017	PAED	FEMALE	0	Y	BLOOD CULTURE	V	A. BAUMANNII	Acinetobacter baumannii	MALDI	MICROSCAN	NM 44	>32	R	>16/8	R	>16	R			>4				>16	R	>2		>2	R	1	S	>4		>8	R	>8	R	4	I	>8	R	>8	R			>64	R	>8
16695	2017	ADULT	MALE	75	Y	BLOOD CULTURE	V	A. BAUMANNII	Acinetobacter baumannii	MALDI	MICROSCAN	NM 44	<=8	S	>16/8	R	>16	R			>4				>16	R	>2		>2	R	1	S	>4		>8	R	>8	R	4	I	>8	R	<=4	S			>64	R	8
16696	2017	ADULT	FEMALE	42	Y	BLOOD CULTURE	V	A. BAUMANNII	Acinetobacter baumannii	MALDI	MICROSCAN	NM 44	32	I	<=8/4	S	>16	R			>4				>16	R	>2		>2	R	0.5	S	>4		>8	R	>8	R	>4	R	>8	R	<=4	S			>64	R	>8
16697	2017	UNKNOWN	MALE		Y	BLOOD CULTURE	V	A. BAUMANNII	Acinetobacter baumannii	MALDI	MICROSCAN	NM 44	>32	R	>16/8	R	>16	R			>4				>16	R	>2		>2	R	1	S	>4		>8	R	>8	R	4	I	>8	R	>8	R			>64	R	>8
16698	2017	ADULT	MALE	24	Y	BLOOD CULTURE	V	A. BAUMANNII	Acinetobacter baumannii	MALDI	MICROSCAN	NM 44	>32	R	>16/8	R	>16	R			>4				>16	R	>2		>2	R	1	S	>4		>8	R	>8	R	4	I	>8	R	>8	R			>64	R	>8
16699	2017	PAED	MALE	0	Y	BLOOD CULTURE	V	A. BAUMANNII	Acinetobacter baumannii	MALDI	MICROSCAN	NM 44	>32	R	>16/8	R	>16	R			>4				>16	R	>2		>2	R	1	S	>4		>8	R	>8	R	4	I	>8	R	>8	R			>64	R	>8
16701	2017	PAED	FEMALE	0	Y	BLOOD CULTURE	V	A. BAUMANNII	Acinetobacter baumannii	MALDI	MICROSCAN	NM 44	<=8	S	16/8	I	>16	R			>4				>16	R	>2		>2	R	1	S	2		>8	R	N/R	N/R	>4	R	4	S	<=4	S			>64	R	>8
16738	2017	ADULT	MALE	54	Y	BLOOD CULTURE	V	A. BAUMANNII	Acinetobacter baumannii	MALDI	MICROSCAN	NM 44	>32	R	>16/8	R	>16	R			>4				>16	R	>2		>2	R	1	S	>4		>8	R	>8	R	>4	R	>8	R	<=4	S			>64	R	>8
16753	2017	PAED	MALE	2	Y	BLOOD CULTURE	N	A. BAUMANNII
16754	2017	PAED	FEMALE	3	Y	BLOOD CULTURE	V	A. BAUMANNII	Acinetobacter baumannii	MALDI	MICROSCAN	NM 44	>32	R	>16/8	R	>16	R			>4				>16	R	>2		>2	R	1	S	>4		>8	R	>8	R	>4	R	>8	R	8	I			>64	R	>8
16755	2017	ADULT	MALE	38	Y	BLOOD CULTURE	V	A. BAUMANNII	Acinetobacter baumannii	MALDI	MICROSCAN	NM 44	>32	R	>16/8	R	>16	R			>4				>16	R	>2		>2	R	1	S	>4		>8	R	>8	R	4	I	>8	R	>8	R			>64	R	>8
16756	2017	PAED	FEMALE	0	Y	BLOOD CULTURE	V	A. BAUMANNII	Acinetobacter baumannii	MALDI	MICROSCAN	NM 44	>32	R	>16/8	R	>16	R			>4				>16	R	>2		>2	R	1	S	>4		>8	R	>8	R	>4	R	>8	R	>8	R			>64	R	>8
16757	2017	PAED	MALE	0	Y	BLOOD CULTURE	V	A. BAUMANNII	Acinetobacter baumannii	MALDI	MICROSCAN	NM 44	>32	R	>16/8	R	>16	R			>4				>16	R	>2		>2	R	1	S	>4		>8	R	>8	R	>4	R	>8	R	8	I			>64	R	>8
16758	2017	ADULT	FEMALE	50	Y	BLOOD CULTURE	V	A. BAUMANNII	Acinetobacter baumannii	MALDI	MICROSCAN	NM 44	>32	R	>16/8	R	>16	R			>4				>16	R	>2		>2	R	1	S	>4		>8	R	>8	R	>4	R	>8	R	8	I			>64	R	>8
16759	2017	PAED	MALE	0	Y	BLOOD CULTURE	V	A. BAUMANNII	Acinetobacter baumannii	MALDI	MICROSCAN	NM 44	>32	R	>16/8	R	>16	R			>4				>16	R	>2		>2	R	1	S	>4		>8	R	>8	R	4	I	>8	R	>8	R			>64	R	>8
16760	2017	ADULT	MALE	58	Y	BLOOD CULTURE	V	A. BAUMANNII	Acinetobacter baumannii	MALDI	MICROSCAN	NM 44	>32	R	>16/8	R	>16	R			>4				>16	R	>2		>2	R	1	S	>4		>8	R	>8	R	4	I	>8	R	>8	R			>64	R	>8
16761	2017	ADULT	MALE	41	Y	BLOOD CULTURE	V	A. BAUMANNII	Acinetobacter baumannii	MALDI	MICROSCAN	NM 44	>32	R	>16/8	R	>16	R			>4				>16	R	>2		>2	R	>128	R	>4		>8	R	>8	R	4	I	>8	R	>8	R			>64	R	>8
16762	2017	ADULT	FEMALE	33	Y	BLOOD CULTURE	V	A. BAUMANNII	Acinetobacter baumannii	MALDI	MICROSCAN	NM 44	<=8	S	16/8	I	>16	R			>4				>16	R	>2		>2	R	1	S	>4		<=2	S	>8	R	4	I	>8	R	>8	R			>64	R	>8
16763	2017	ADULT	MALE	22	Y	BLOOD CULTURE	V	A. BAUMANNII	Acinetobacter baumannii	MALDI	MICROSCAN	NM 44	<=8	S	>16/8	R	>16	R			>4				>16	R	>2		>2	R	1	S	>4		>8	R	>8	R	4	I	>8	R	>8	R			>64	R	>8
16764	2017	ADULT	MALE	31	Y	BLOOD CULTURE	N	A. BAUMANNII
16765	2017	ADULT	FEMALE	16	Y	BLOOD CULTURE	V	A. BAUMANNII	Acinetobacter baumannii	MALDI	MICROSCAN	NM 44	<=8	S	>16/8	R	>16	R			>4				>16	R	>2		>2	R	1	S	>4		>8	R	>8	R	4	I	>8	R	>8	R			>64	R	>8
16766	2017	PAED	FEMALE	0	Y	BLOOD CULTURE	V	A. BAUMANNII	Acinetobacter baumannii	MALDI	MICROSCAN	NM 44	>32	R	>16/8	R	>16	R			>4				>16	R	>2		>2	R	1	S	>4		>8	R	>8	R	4	I	>8	R	>8	R			>64	R	>8
16767	2017	PAED	FEMALE	0	Y	BLOOD CULTURE	V	A. BAUMANNII	Acinetobacter baumannii	MALDI	MICROSCAN	NM 44	>32	R	>16/8	R	>16	R			>4				>16	R	>2		>2	R	1	S	>4		>8	R	>8	R	>4	R	>8	R	>8	R			>64	R	>8
16768	2017	PAED	FEMALE	0	Y	BLOOD CULTURE	V	A. BAUMANNII	Acinetobacter baumannii	MALDI	MICROSCAN	NM 44	>32	R	>16/8	R	>16	R			>4				>16	R	>2		>2	R	1	S	>4		>8	R	>8	R	>4	R	>8	R	>8	R			>64	R	>8
16769	2017	UNKNOWN	UNKNOWN		Y	BLOOD CULTURE	V	A. BAUMANNII	Acinetobacter baumannii	MALDI	MICROSCAN	NM 44	>32	R	>16/8	R	>16	R			>4				>16	R	>2		>2	R	1	S	>4		>8	R	>8	R	>4	R	>8	R	>8	R			>64	R	>8
16770	2017	UNKNOWN	FEMALE		Y	BLOOD CULTURE	V	A. BAUMANNII	Acinetobacter baumannii	MALDI	MICROSCAN	NM 44	>32	R	>16/8	R	>16	R			>4				>16	R	>2		>2	R	1	S	>4		>8	R	>8	R	>4	R	>8	R	>8	R			>64	R	>8
16771	2017	UNKNOWN	UNKNOWN		Y	BLOOD CULTURE	V	A. BAUMANNII	Acinetobacter baumannii	MALDI	MICROSCAN	NM 44	>32	R	>16/8	R	>16	R			>4				>16	R	>2		>2	R	0.5	S	>4		>8	R	>8	R	>4	R	>8	R	>8	R			>64	R	>8
16772	2017	ADULT	MALE	38	Y	BLOOD CULTURE	V	A. BAUMANNII	Acinetobacter baumannii	MALDI	MICROSCAN	NM 44	>32	R	>16/8	R	>16	R			>4				>16	R	>2		>2	R	1	S	>4		>8	R	>8	R	>4	R	>8	R	8	I			>64	R	>8
16773	2017	PAED	MALE	0	Y	BLOOD CULTURE	V	A. BAUMANNII	Acinetobacter baumannii	MALDI	MICROSCAN	NM 44	>32	R	>16/8	R	>16	R			>4				>16	R	>2		>2	R	1	S	>4		>8	R	>8	R	4	I	>8	R	>8	R			>64	R	>8
16774	2017	PAED	MALE	0	Y	BLOOD CULTURE	V	A. BAUMANNII	Acinetobacter baumannii	MALDI	MICROSCAN	NM 44	>32	R	>16/8	R	>16	R			>4				>16	R	>2		>2	R	1	S	>4		>8	R	>8	R	4	I	>8	R	>8	R			>64	R	>8
16775	2017	ADULT	MALE	65	Y	BLOOD CULTURE	N	A. BAUMANNII
16776	2017	ADULT	FEMALE	38	Y	BLOOD CULTURE	V	A. BAUMANNII	Acinetobacter baumannii	MALDI	MICROSCAN	NM 44	>32	R	>16/8	R	>16	R	>32	R	>4		>16		>16	R	>2		>2	R	1	S	>4		>8	R	>8	R	>4	R	>8	R	>8	R			>64	R	>8
16777	2017	UNKNOWN	FEMALE		Y	BLOOD CULTURE	V	A. BAUMANNII	Acinetobacter baumannii	MALDI	MICROSCAN	NM 44	>32	R	>16/8	R	>16	R			>4				>16	R	>2		>2	R	1	S	>4		>8	R	>8	R	>4	R	>8	R	>8	R			>64	R	>8
16778	2017	PAED	MALE	0	Y	BLOOD CULTURE	V	A. BAUMANNII	Acinetobacter baumannii	MALDI	MICROSCAN	NM 44	>32	R	>16/8	R	>16	R			>4				>16	R	>2		>2	R	1	S	>4		>8	R	>8	R	4	I	>8	R	>8	R			>64	R	>8
16779	2017	PAED	FEMALE	0	Y	BLOOD CULTURE	V	A. BAUMANNII	Acinetobacter baumannii	MALDI	MICROSCAN	NM 44	>32	R	>16/8	R	>16	R			>4				>16	R	>2		>2	R	1	S	>4		>8	R	>8	R	>4	R	>8	R	>8	R			>64	R	>8
16780	2017	PAED	FEMALE	0	Y	BLOOD CULTURE	V	A. BAUMANNII	Acinetobacter baumannii	MALDI	MICROSCAN	NM 44	>32	R	>16/8	R	>16	R			>4				>16	R	>2		>2	R	1	S	>4		>8	R	>8	R	4	I	>8	R	>8	R			>64	R	>8
16782	2017	ADULT	MALE	21	Y	BLOOD CULTURE	N	A. BAUMANNII
16783	2017	ADULT	FEMALE	79	Y	BLOOD CULTURE	V	A. BAUMANNII	Acinetobacter baumannii	MALDI	MICROSCAN	NM 44	>32	R	>16/8	R	>16	R			>4				>16	R	>2		>2	R	1	S	>4		>8	R	>8	R	>4	R	>8	R	<=4	S			>64	R	>8
16784	2017	UNKNOWN	MALE		Y	BLOOD CULTURE	V	A. BAUMANNII	Acinetobacter baumannii	MALDI	MICROSCAN	NM 44	>32	R	>16/8	R	>16	R			>4				>16	R	>2		>2	R	1	S	>4		>8	R	>8	R	>4	R	>8	R	8	I			>64	R	>8
16788	2017	ADULT	MALE	26	Y	BLOOD CULTURE	V	A. BAUMANNII	Acinetobacter baumannii	MALDI	MICROSCAN	NM 44	<=8	S	16/8	I	>16	R			>4				4	S	>2		<=0.5	S	1	S	>4		<=2	S	N/R	N/R	<=1	S	>8	R	<=4	S			>64	R	>8
16790	2017	ADULT	FEMALE	33	Y	BLOOD CULTURE	V	A. BAUMANNII	Acinetobacter baumannii	MALDI	MICROSCAN	NM 44	<=8	S	16/8	I	>16	R			>4				4	S	>2		<=0.5	S	1	S	>4		>8	R	>8	R	<=1	S	>8	R	<=4	S			>64	R	>8
16791	2017	PAED	FEMALE	15	Y	BLOOD CULTURE	V	A. BAUMANNII	Acinetobacter baumannii	MALDI	MICROSCAN	NM 44	>32	R	>16/8	R	>16	R			>4				>16	R	>2		>2	R	1	S	>4		>8	R	>8	R	4	I	>8	R	>8	R			>64	R	>8
16792	2017	PAED	FEMALE	0	Y	BLOOD CULTURE	V	A. BAUMANNII	Acinetobacter baumannii	MALDI	MICROSCAN	NM 44	>32	R	>16/8	R	>16	R			>4				>16	R	>2		>2	R	1	S	>4		>8	R	>8	R	4	I	>8	R	>8	R			>64	R	>8
16793	2017	PAED	FEMALE	0	Y	BLOOD CULTURE	V	A. BAUMANNII	Acinetobacter baumannii	MALDI	MICROSCAN	NM 44	<=8	S	>16/8	R	>16	R			>4				>16	R	>2		>2	R	1	S	>4		>8	R	>8	R	4	I	>8	R	8	I			>64	R	>8
16794	2017	ADULT	MALE	23	Y	BLOOD CULTURE	V	A. BAUMANNII	Acinetobacter baumannii	MALDI	MICROSCAN	NM 44	<=8	S	<=8/4	S	>16	R			>4				8	S	>2		1	S	1	S	>4		<=2	S	N/R	N/R	<=1	S	>8	R	<=4	S			>64	R	>8
16817	2017	PAED	MALE	0	N	BLOOD CULTURE	M	A. BAUMANNII
16840	2017	PAED	FEMALE	0	N	BLOOD CULTURE	M	A. BAUMANNII
16841	2017	PAED	MALE	0	Y	BLOOD CULTURE	V	A. BAUMANNII	Acinetobacter baumannii	MALDI	MICROSCAN	NM 44	>32	R	>16/8	R	>16	R	>32		>4				>16	R	>2		>2	R	1	S	>4		>8	R	>8	R	4	I	>8	R	>8	R			>64	R	>8
16842	2017	PAED	MALE	0	Y	BLOOD CULTURE	V	A. BAUMANNII	Acinetobacter baumannii	MALDI	MICROSCAN	NM 44	>32	R	>16/8	R	>16	R			>4				>16	R	>2		>2	R	1	S	>4		>8	R	>8	R	4	I	>8	R	>8	R			>64	R	>8
16843	2017	ADULT	FEMALE	36	Y	BLOOD CULTURE	V	A. BAUMANNII	Acinetobacter baumannii	MALDI	MICROSCAN	NM 44	>32	R	>16/8	R	>16	R			>4				>16	R	>2		>2	R	1	S	>4		>8	R	>8	R	4	I	>8	R	>8	R			>64	R	>8
16844	2017	ADULT	MALE	38	Y	BLOOD CULTURE	V	A. BAUMANNII	Acinetobacter baumannii	MALDI	MICROSCAN	NM 44	>32	R	>16/8	R	>16	R	>32	R	>4		>16		>16	R	>2		>2	R	1	S	>4	R	>8	R	>8	R	>4	R	>8	R	>8	R			>64	R	>8
16845	2017	PAED	MALE	0	Y	BLOOD CULTURE	V	A. BAUMANNII	Acinetobacter baumannii	MALDI	MICROSCAN	NM 44	>32	R	>16/8	R	>16	R			>4				>16	R	>2		>2	R	0.5	S	>4		>8	R	>8	R	>4	R	>8	R	8	I			>64	R	>8
16846	2017	ADULT	FEMALE	53	Y	BLOOD CULTURE	V	A. BAUMANNII	Acinetobacter baumannii	MALDI	MICROSCAN	NM 44	>32	R	>16/8	R	>16	R			>4				>16	R	>2		>2	R	1	S	>4		>8	R	>8	R	4	I	>8	R	>8	R			>64	R	>8
16847	2017	PAED	MALE	0	Y	BLOOD CULTURE	N	A. BAUMANNII
16848	2017	PAED	MALE	0	Y	BLOOD CULTURE	V	A. BAUMANNII	Acinetobacter baumannii	MALDI	MICROSCAN	NM 44	>32	R	>16/8	R	>16	R			>4				>16	R	>2		>2	R	1	S	>4		>8	R	>8	R	4	I	>8	R	>8	R			>64	R	>8
16849	2017	PAED	FEMALE	0	Y	BLOOD CULTURE	V	A. BAUMANNII	Acinetobacter baumannii	MALDI	MICROSCAN	NM 44	>32	R	>16/8	R	>16	R			>4				>16	R	>2		>2	R	2	S	>4		>8	R	>8	R	4	I	>8	R	>8	R			>64	R	>8
16850	2017	PAED	FEMALE	0	Y	BLOOD CULTURE	V	A. BAUMANNII	Acinetobacter baumannii	MALDI	MICROSCAN	NM 44	>32	R	>16/8	R	>16	R			>4				>16	R	>2		>2	R	1	S	>4		>8	R	>8	R	>4	R	>8	R	>8	R			>64	R	>8
16852	2017	PAED	MALE	0	Y	BLOOD CULTURE	V	A. BAUMANNII	Acinetobacter baumannii	MALDI	MICROSCAN	NM 44	>32	R	>16/8	R	>16	R			>4				>16	R	>2		>2	R	1	S	>4		>8	R	>8	R	4	I	>8	R	>8	R			>64	R	>8
16854	2017	ADULT	FEMALE	36	Y	BLOOD CULTURE	V	A. BAUMANNII	Acinetobacter baumannii	MALDI	MICROSCAN	NM 44	<=8	S	16/8	I	>16	R			>4				2	S	>2		<=0.5	S	1	S	>4		<=2	S	N/R	N/R	<=1	S	>8	R	<=4	S			>64	R	<=4
16855	2017	ADULT	MALE	70	Y	BLOOD CULTURE	V	A. BAUMANNII	Acinetobacter baumannii	MALDI	MICROSCAN	NM 44	>32	R	>16/8	R	>16	R			>4				>16	R	>2		>2	R	1	S	>4		4	S	>8	R	>4	R	>8	R	>8	R			>64	R	>8
16856	2017	ADULT	FEMALE	28	Y	BLOOD CULTURE	V	A. BAUMANNII	Acinetobacter baumannii	MALDI	MICROSCAN	NM 44	>32	R	>16/8	R	>16	R			>4				>16	R	>2		>2	R	1	S	>4		>8	R	>8	R	>4	R	>8	R	<=4	S			>64	R	>8
16857	2017	ADULT	MALE	36	Y	BLOOD CULTURE	V	A. BAUMANNII	Acinetobacter baumannii	MALDI	MICROSCAN	NM 44	>32	R	>16/8	R	>16	R			>4				>16	R	>2		>2	R	1	S	>4		>8	R	>8	R	4	I	>8	R	>8	R			>64	R	>8
16858	2017	ADULT	MALE	24	Y	BLOOD CULTURE	V	A. BAUMANNII	Acinetobacter baumannii	MALDI	MICROSCAN	NM 44	>32	R	>16/8	R	>16	R			>4				>16	R	>2		>2	R	1	S	>4		>8	R	>8	R	4	I	>8	R	>8	R			>64	R	>8
16859	2017	ADULT	MALE	61	Y	BLOOD CULTURE	V	A. BAUMANNII	Acinetobacter baumannii	MALDI	MICROSCAN	NM 44	>32	R	>16/8	R	>16	R			>4				>16	R	>2		>2	R	1	S	>4		>8	R	>8	R	4	I	>8	R	>8	R			>64	R	>8
16860	2017	PAED	MALE	0	Y	BLOOD CULTURE	V	A. BAUMANNII	Acinetobacter baumannii	MALDI	MICROSCAN	NM 44	>32	R	>16/8	R	>16	R			>4				>16	R	>2		>2	R	1	S	>4		>8	R	>8	R	4	I	>8	R	>8	R			>64	R	>8
16861	2017	PAED	MALE	0	Y	BLOOD CULTURE	V	A. BAUMANNII	Acinetobacter baumannii	MALDI	MICROSCAN	NM 44	>32	R	>16/8	R	>16	R			>4				>16	R	>2		>2	R	1	S	>4		>8	R	>8	R	4	I	>8	R	>8	R			>64	R	>8
16863	2017	PAED	MALE	0	Y	BLOOD CULTURE	N	A. BAUMANNII
16864	2017	ADULT	MALE	27	Y	BLOOD CULTURE	V	A. BAUMANNII	Acinetobacter baumannii	MALDI	MICROSCAN	NM 44	<=8	S	>16/8	R	>16	R			>4				>16	R	>2		>2	R	1	S	>4		>8	R	>8	R	4	I	>8	R	>8	R			>64	R	>8
16866	2017	ADULT	MALE	43	Y	BLOOD CULTURE	V	A. BAUMANNII	Acinetobacter baumannii	MALDI	MICROSCAN	NM 44	>32	R	16/8	I	>16	R			>4				>16	R	>2		>2	R	1	S	>4		>8	R	N/R	N/R	>4	R	>8	R	>8	R			>64	R	>8
16867	2017	ADULT	MALE	66	Y	BLOOD CULTURE	V	A. BAUMANNII	Acinetobacter baumannii	MALDI	MICROSCAN	NM 44	>32	R	>16/8	R	>16	R			>4				>16	R	>2		>2	R	4	R	>4		>8	R	N/R	N/R	4	I	>8	R	>8	R			>64	R	>8
16868	2017	ADULT	MALE	57	Y	BLOOD CULTURE	V	A. BAUMANNII	Acinetobacter baumannii	MALDI	MICROSCAN	NM 44	>32	R	>16/8	R	>16	R			>4				>16	R	>2		>2	R	1	S	>4		>8	R	>8	R	4	I	>8	R	>8	R			>64	R	>8
16869	2017	ADULT	MALE	60	N	BLOOD CULTURE	M	A. BAUMANNII
16870	2017	ADULT	MALE	45	Y	BLOOD CULTURE	N	A. BAUMANNII
16877	2018	PAED	MALE	1	Y	BLOOD CULTURE	V	A. BAUMANNII	Acinetobacter baumannii	MALDI	MICROSCAN	NM 44	<=8	S	<=8/4	S	4	S			>4				4	S	2		<=0.5	S	1	S	2		>8	R	N/R	N/R	<=1	S	<=1	S	<=4	S			64	I	<=4
16879	2018	ADULT	MALE	65	Y	BLOOD CULTURE	N	A. BAUMANNII
16880	2018	UNKNOWN	UNKNOWN		Y	BLOOD CULTURE	V	A. BAUMANNII	Acinetobacter baumannii	MALDI	MICROSCAN	NM 44	>32	R	>16/8	R	>16	R			>4				>16	R	>2		>2	R	1	S	>4		>8	R	>8	R	>4	R	>8	R	>8	R			>64	R	>8
16881	2018	ADULT	MALE	32	Y	BLOOD CULTURE	V	A. BAUMANNII	Acinetobacter nosocomialis	MALDI	MICROSCAN	NM 44	<=8	S	<=8/4	S	2	S			<=0.5				4	S	<=0.25		<=0.5	S	1	S	<=1		<=2	S	<=1	S	<=1	S	<=1	S	<=4	S			16	S	<=4
16882	2018	ADULT	FEMALE	45	Y	BLOOD CULTURE	V	A. BAUMANNII	Acinetobacter baumannii	MALDI	MICROSCAN	NM 44	<=8	S	<=8/4	S	>16	R			>4				>16	R	>2		>2	R	0.5	S	<=1		>8	R	N/R	N/R	4	I	<=1	S	<=4	S			>64	R	>8
16883	2018	PAED	MALE	0	Y	BLOOD CULTURE	V	A. BAUMANNII	Acinetobacter baumannii	MALDI	MICROSCAN	NM 44	>32	R	>16/8	R	>16	R			>4				>16	R	>2		>2	R	1	S	>4		>8	R	>8	R	4	I	>8	R	>8	R			>64	R	>8
16884	2018	ADULT	MALE	30	Y	BLOOD CULTURE	V	A. BAUMANNII	Acinetobacter baumannii	MALDI	MICROSCAN	NM 44	>32	R	>16/8	R	>16	R			>4				>16	R	>2		>2	R	1	S	>4		>8	R	N/R	N/R	4	I	>8	R	>8	R			>64	R	>8
16885	2018	ADULT	MALE	31	Y	BLOOD CULTURE	V	A. BAUMANNII	Acinetobacter baumannii	MALDI	MICROSCAN	NM 44	>32	R	>16/8	R	>16	R			>4				>16	R	>2		>2	R	1	S	>4		>8	R	>8	R	4	I	>8	R	>8	R			>64	R	>8
16886	2018	PAED	MALE	0	Y	BLOOD CULTURE	V	A. BAUMANNII	Acinetobacter baumannii	MALDI	MICROSCAN	NM 44	>32	R	>16/8	R	>16	R			>4				>16	R	>2		>2	R	1	S	>4		>8	R	>8	R	4	I	>8	R	>8	R			>64	R	>8
16887	2018	ADULT	MALE	57	Y	BLOOD CULTURE	V	A. BAUMANNII	Acinetobacter baumannii	MALDI	MICROSCAN	NM 44	>32	R	>16/8	R	>16	R			>4				>16	R	>2		>2	R	1	S	>4		>8	R	>8	R	>4	R	>8	R	>8	R			>64	R	>8
16888	2018	PAED	FEMALE	2	Y	BLOOD CULTURE	V	A. BAUMANNII	Acinetobacter baumannii	MALDI	MICROSCAN	NM 44	<=8	S	<=8/4	S	<=1	S			2				<=1	S	0.5		<=0.5	S	1	S	<=1		<=2	S	N/R	N/R	<=1	S	<=1	S	<=4	S			<=8	S	<=4
16890	2018	PAED	FEMALE	0	Y	BLOOD CULTURE	V	A. BAUMANNII	Acinetobacter baumannii	MALDI	MICROSCAN	NM 44	>32	R	>16/8	R	>16	R			>4				>16	R	>2		>2	R	1	S	>4		>8	R	>8	R	4	I	>8	R	>8	R			>64	R	>8
16891	2018	ADULT	MALE	31	Y	BLOOD CULTURE	V	A. BAUMANNII	Acinetobacter baumannii	MALDI	MICROSCAN	NM 44	>32	R	>16/8	R	>16	R			>4				>16	R	>2		>2	R	1	S	>4		>8	R	>8	R	4	I	>8	R	>8	R			>64	R	>8
16892	2018	ADULT	MALE	22	Y	BLOOD CULTURE	V	A. BAUMANNII	Acinetobacter baumannii	MALDI	MICROSCAN	NM 44	>32	R	>16/8	R	>16	R			>4				>16	R	>2		>2	R	1	S	>4		>8	R	>8	R	4	I	>8	R	>8	R			>64	R	>8
16893	2018	ADULT	MALE	51	Y	BLOOD CULTURE	V	A. BAUMANNII	Acinetobacter baumannii	MALDI	MICROSCAN	NM 44	<=8	S	>16/8	R	>16	R			>4				>16	R	>2		>2	R	1	S	>4		>8	R	>8	R	>4	R	>8	R	>8	R			>64	R	>8
16894	2018	PAED	MALE	0	Y	BLOOD CULTURE	V	A. BAUMANNII	Acinetobacter baumannii	MALDI	MICROSCAN	NM 44	>32	R	>16/8	R	>16	R			>4				>16	R	>2		>2	R	1	S	>4		>8	R	>8	R	4	I	>8	R	>8	R			>64	R	>8
16896	2018	ADULT	MALE	61	N	BLOOD CULTURE	N	A. BAUMANNII
16897	2018	ADULT	FEMALE	42	Y	BLOOD CULTURE	V	A. BAUMANNII	Acinetobacter baumannii	MALDI	MICROSCAN	NM 44	>32	R	>16/8	R	>16	R			>4				>16	R	>2		>2	R	1	S	>4		>8	R	>8	R	4	I	>8	R	>8	R			>64	R	>8
16898	2018	ADULT	FEMALE	59	Y	BLOOD CULTURE	V	A. BAUMANNII	Acinetobacter baumannii	MALDI	MICROSCAN	NM 44	>32	R	>16/8	R	>16	R			>4				>16	R	>2		>2	R	1	S	>4		>8	R	>8	R	>4	R	>8	R	8	I			>64	R	>8
16899	2018	ADULT	FEMALE	56	Y	BLOOD CULTURE	V	A. BAUMANNII	Acinetobacter baumannii	MALDI	MICROSCAN	NM 44	<=8	S	<=8/4	S	2	S			2				4	S	2		<=0.5	S	1	S	<=1		4	S	N/R	N/R	<=1	S	<=1	S	<=4	S			<=8	S	<=4
16900	2018	ADULT	MALE	32	Y	BLOOD CULTURE	V	A. BAUMANNII	Acinetobacter baumannii	MALDI	MICROSCAN	NM 44	>32	R	>16/8	R	>16	R			>4				>16	R	>2		>2	R	>128	R	>4		>8	R	>8	R	4	I	>8	R	>8	R			>64	R	>8
16901	2018	PAED	MALE	4	Y	BLOOD CULTURE	N	A. BAUMANNII
16902	2018	PAED	MALE	0	N	BLOOD CULTURE	N	A. BAUMANNII
16903	2018	PAED	FEMALE	0	N	BLOOD CULTURE	V	A. BAUMANNII	Acinetobacter baumannii	MALDI	MICROSCAN	NM 44	>32	R	>16/8	R	>16	R			>4				>16	R	>2		>2	R	1	S	>4		>8	R	>8	R	4	I	>8	R	>8	R			>64	R	>8
16904	2017	PAED	FEMALE	0	Y	BLOOD CULTURE	V	A. BAUMANNII	Acinetobacter baumannii	MALDI	MICROSCAN	NM 44	<=8	S	<=8/4	S	2	S			4				4	S	2		<=0.5	S	1	S	<=1		<=2	S	N/R	N/R	<=1	S	<=1	S	<=4	S			16	S	<=4
16905	2018	PAED	FEMALE	0	Y	BLOOD CULTURE	V	A. BAUMANNII	Acinetobacter baumannii	MALDI	MICROSCAN	NM 44	>32	R	>16/8	R	>16	R			>4				>16	R	>2		>2	R	1	S	>4		>8	R	>8	R	>4	R	>8	R	>8	R			>64	R	>8
16906	2018	ADULT	MALE	21	Y	BLOOD CULTURE	V	A. BAUMANNII	Acinetobacter baumannii	MALDI	MICROSCAN	NM 44	<=8	S	16/8	I	16	I			>4				>16	R	>2		>2	R	1	S	<=1		>8	R	N/R	N/R	>4	R	2	S	<=4	S			>64	R	<=4
16907	2018	ADULT	MALE	24	Y	BLOOD CULTURE	V	A. BAUMANNII	Acinetobacter baumannii	MALDI	MICROSCAN	NM 44	<=8	S	>16/8	R	>16	R	>32	R	>4				>16	R			>2	R	1	S			4	S	>8	R	>4	R	>8	R	<=4	S			>64	R	>8
16908	2018	UNKNOWN	MALE		Y	BLOOD CULTURE	V	A. BAUMANNII	Acinetobacter baumannii	MALDI	MICROSCAN	NM 44	>32	R	>16/8	R	>16	R			>4				>16	R	>2		>2	R	1	S	>4		>8	R	>8	R	4	I	>8	R	>8	R			>64	R	>8
16909	2018	PAED	UNKNOWN	0	Y	BLOOD CULTURE	V	A. BAUMANNII	Acinetobacter baumannii	MALDI	MICROSCAN	NM 44	>32	R	>16/8	R	>16	R			>4				>16	R	>2		>2	R	1	S	>4		>8	R	>8	R	4	I	>8	R	>8	R			>64	R	>8
16910	2018	PAED	FEMALE	0	Y	BLOOD CULTURE	V	A. BAUMANNII	Acinetobacter baumannii	MALDI	MICROSCAN	NM 44	>32	R	>16/8	R	>16	R			>4				>16	R	>2		>2	R	1	S	>4		>8	R	>8	R	4	I	>8	R	>8	R			>64	R	>8
16911	2018	PAED	FEMALE	0	Y	BLOOD CULTURE	V	A. BAUMANNII	Acinetobacter baumannii	MALDI	MICROSCAN	NM 44	>32	R	>16/8	R	>16	R			>4				>16	R	>2		>2	R	1	S	>4		>8	R	>8	R	4	I	>8	R	>8	R			>64	R	>8
16912	2018	PAED	FEMALE	0	Y	BLOOD CULTURE	V	A. BAUMANNII	Acinetobacter baumannii	MALDI	MICROSCAN	NM 44	>32	R	>16/8	R	>16	R			>4				>16	R	>2		>2	R	1	S	>4		>8	R	>8	R	4	I	>8	R	>8	R			>64	R	>8
16914	2018	PAED	FEMALE	0	Y	BLOOD CULTURE	N	A. BAUMANNII
16915	2018	PAED	MALE	0	Y	BLOOD CULTURE	V	A. BAUMANNII	Acinetobacter baumannii	MALDI	MICROSCAN	NM 44	<=8	S	>16/8	R	>16	R			>4				>16	R	>2		>2	R	1	S	>4		>8	R	>8	R	>4	R	>8	R	>8	R			>64	R	>8
16916	2018	ADULT	FEMALE	36	Y	BLOOD CULTURE	V	A. BAUMANNII	Acinetobacter baumannii	MALDI	MICROSCAN	NM 44	16	S	>16/8	R	>16	R			>4				>16	R	>2		>2	R	1	S	>4		>8	R	>8	R	>4	R	>8	R	>8	R			>64	R	>8
16917	2018	ADULT	MALE	42	Y	BLOOD CULTURE	V	A. BAUMANNII	Acinetobacter baumannii	MALDI	MICROSCAN	NM 44	>32	R	>16/8	R	>16	R			>4				>16	R	>2		>2	R	1	S	>4		>8	R	>8	R	>4	R	>8	R	>8	R			>64	R	>8
16918	2018	ADULT	FEMALE	43	Y	BLOOD CULTURE	V	A. BAUMANNII	Acinetobacter baumannii	MALDI	MICROSCAN	NM 44	>32	R	>16/8	R	>16	R			>4				>16	R	>2		>2	R	1	S	>4		>8	R	>8	R	4	I	>8	R	>8	R			>64	R	>8
16919	2018	ADULT	FEMALE	45	Y	BLOOD CULTURE	V	A. BAUMANNII	Acinetobacter baumannii	MALDI	MICROSCAN	NM 44	>32	R	>16/8	R	>16	R			>4				>16	R	>2		>2	R	1	S	>4		>8	R	>8	R	>4	R	>8	R	>8	R			>64	R	>8
16920	2018	PAED	MALE	0	Y	BLOOD CULTURE	V	A. BAUMANNII	Acinetobacter baumannii	MALDI	MICROSCAN	NM 44	>32	R	>16/8	R	>16	R			>4				>16	R	>2		>2	R	1	S	>4		>8	R	>8	R	4	I	>8	R	>8	R			>64	R	>8
16921	2018	PAED	MALE	11	Y	BLOOD CULTURE	V	A. BAUMANNII	Acinetobacter baumannii	MALDI	MICROSCAN	NM 44	>32	R	>16/8	R	>16	R			>4				>16	R	>2		>2	R	1	S	>4		>8	R	>8	R	4	I	>8	R	>8	R			>64	R	>8
16922	2018	PAED	MALE	0	Y	BLOOD CULTURE	V	A. BAUMANNII	Acinetobacter baumannii	MALDI	MICROSCAN	NM 44	>32	R	>16/8	R	>16	R			>4				>16	R	>2		>2	R	1	S	>4		>8	R	>8	R	>4	R	>8	R	>8	R			>64	R	>8
16923	2018	PAED	FEMALE	1	Y	BLOOD CULTURE	V	A. BAUMANNII	Acinetobacter baumannii	MALDI	MICROSCAN	NM 44	<=8	S	<=8/4	S	2	S			<=0.5				4	S	<=0.25		<=0.5	S	2	S	<=1		<=2	S	N/R	N/R	<=1	S	<=1	S	<=4	S			16	S	<=4
16924	2018	ADULT	FEMALE	28	Y	BLOOD CULTURE	V	A. BAUMANNII	Acinetobacter baumannii	MALDI	MICROSCAN	NM 44	>32	R	>16/8	R	>16	R			>4				>16	R	>2		>2	R	1	S	>4		>8	R	>8	R	4	I	>8	R	<=4	S			>64	R	8
16925	2018	PAED	MALE	0	Y	BLOOD CULTURE	V	A. BAUMANNII	Acinetobacter baumannii	MALDI	MICROSCAN	NM 44	>32	R	>16/8	R	>16	R			>4				>16	R	>2		>2	R	1	S	>4		>8	R	>8	R	4	I	>8	R	>8	R			>64	R	>8
16927	2018	ADULT	FEMALE	57	Y	BLOOD CULTURE	V	A. BAUMANNII	Acinetobacter baumannii	MALDI	MICROSCAN	NM 44	>32	R	>16/8	R	>16	R			>4				>16	R	>2		>2	R	1	S	>4		>8	R	>8	R	4	I	>8	R	>8	R			>64	R	>8
16928	2018	PAED	MALE	0	Y	BLOOD CULTURE	V	A. BAUMANNII	Acinetobacter baumannii	MALDI	MICROSCAN	NM 44	>32	R	>16/8	R	>16	R			>4				>16	R	>2		>2	R	1	S	>4		>8	R	>8	R	4	I	>8	R	>8	R			>64	R	>8
16929	2018	PAED	FEMALE	12	Y	BLOOD CULTURE	V	A. BAUMANNII	Acinetobacter baumannii	MALDI	MICROSCAN	NM 44	>32	R	>16/8	R	>16	R			>4				>16	R	>2		>2	R	0.5	S	>4		>8	R	>8	R	<=1	S	>8	R	<=4	S			>64	R	8
16930	2018	ADULT	FEMALE	53	Y	BLOOD CULTURE	V	A. BAUMANNII	Acinetobacter baumannii	MALDI	MICROSCAN	NM 44	>32	R	>16/8	R	>16	R			>4				>16	R	>2		>2	R	1	S	>4		>8	R	>8	R	4	I	>8	R	>8	R			>64	R	>8
16931	2018	ADULT	MALE	45	Y	BLOOD CULTURE	V	A. BAUMANNII	Acinetobacter baumannii	MALDI	MICROSCAN	NM 44	>32	R	>16/8	R	>16	R			>4				>16	R	>2		>2	R	0.5	S	>4		>8	R	>8	R	>4	R	>8	R	8	I			>64	R	>8
16932	2018	ADULT	MALE	42	Y	BLOOD CULTURE	V	A. BAUMANNII	Acinetobacter baumannii	MALDI	MICROSCAN	NM 44	>32	R	>16/8	R	>16	R			>4				>16	R	>2		>2	R	1	S	>4		>8	R	>8	R	4	I	>8	R	>8	R			>64	R	>8
16933	2018	PAED	MALE	0	Y	BLOOD CULTURE	V	A. BAUMANNII	Acinetobacter baumannii	MALDI	MICROSCAN	NM 44	<=8	S	16/8	I	>16	R			>4				4	S	>2		<=0.5	S	0.5	S	>4		>8	R	>8	R	<=1	S	>8	R	<=4	S			>64	R	>8
16934	2018	UNKNOWN	MALE		Y	BLOOD CULTURE	N	A. BAUMANNII
16935	2018	ADULT	MALE	61	Y	BLOOD CULTURE	V	A. BAUMANNII	Acinetobacter baumannii	MALDI	MICROSCAN	NM 44	>32	R	>16/8	R	>16	R			>4				>16	R	>2		>2	R	1	S	>4		>8	R	>8	R	>4	R	>8	R	>8	R			>64	R	>8
16936	2018	PAED	FEMALE	0	Y	BLOOD CULTURE	V	A. BAUMANNII	Acinetobacter baumannii	MALDI	MICROSCAN	NM 44	>32	R	>16/8	R	>16	R			>4				>16	R	>2		>2	R	1	S	>4		>8	R	>8	R	4	I	>8	R	>8	R			>64	R	>8
16937	2018	UNKNOWN	FEMALE		Y	BLOOD CULTURE	V	A. BAUMANNII	Acinetobacter baumannii	MALDI	MICROSCAN	NM 44	<=8	S	>16/8	R	>16	R			>4				>16	R	>2		>2	R	1	S	>4		>8	R	N/R	N/R	>4	R	>8	R	>8	R			>64	R	>8
16938	2018	ADULT	FEMALE	42	Y	BLOOD CULTURE	V	A. BAUMANNII	Acinetobacter baumannii	MALDI	MICROSCAN	NM 44	>32	R	>16/8	R	>16	R			>4				>16	R	>2		>2	R	1	S	>4		>8	R	>8	R	4	I	>8	R	>8	R			>64	R	>8
16939	2018	PAED	MALE	0	Y	BLOOD CULTURE	V	A. BAUMANNII	Acinetobacter baumannii	MALDI	MICROSCAN	NM 44	>32	R	>16/8	R	>16	R			>4				>16	R	>2		>2	R	1	S	>4		>8	R	>8	R	4	I	>8	R	>8	R			>64	R	>8
16940	2018	PAED	FEMALE	3	Y	BLOOD CULTURE	V	A. BAUMANNII	Acinetobacter baumannii	MALDI	MICROSCAN	NM 44	>32	R	>16/8	R	>16	R			>4				>16	R	>2		>2	R	1	S	>4		>8	R	>8	R	>4	R	>8	R	>8	R			>64	R	>8
16941	2018	ADULT	MALE	15	Y	BLOOD CULTURE	V	A. BAUMANNII	Acinetobacter baumannii	MALDI	MICROSCAN	NM 44	<=8	S	<=8/4	S	8	S			4				<=1	S	2		<=0.5	S	1	S	4		<=2	S	N/R	N/R	<=1	S	8	I	<=4	S			>64	R	<=4
16942	2018	ADULT	FEMALE	61	Y	BLOOD CULTURE	V	A. BAUMANNII	Acinetobacter baumannii	MALDI	MICROSCAN	NM 44	<=8	S	16/8	I	>16	R			>4				>16	R	>2		>2	R	1	S	>4		>8	R	>8	R	>4	R	>8	R	>8	R			>64	R	>8
16943	2018	ADULT	MALE	55	Y	BLOOD CULTURE	V	A. BAUMANNII	Acinetobacter baumannii	MALDI	MICROSCAN	NM 44	32	I	16/8	I	>16	R			>4				>16	R	>2		>2	R	1	S	>4		8	I	N/R	N/R	>4	R	>8	R	8	I			>64	R	>8
16944	2017	ADULT	MALE	60	Y	BLOOD CULTURE	V	A. BAUMANNII	Acinetobacter baumannii	MALDI	MICROSCAN	NM 44	>32	R	>16/8	R	>16	R			>4				>16	R	>2		>2	R	1	S	>4		>8	R	>8	R	>4	R	>8	R	<=4	S			>64	R	>8
16945	2018	ADULT	MALE	68	Y	BLOOD CULTURE	V	A. BAUMANNII	Acinetobacter baumannii	MALDI	MICROSCAN	NM 44	>32	R	>16/8	R	>16	R			>4				>16	R	>2		>2	R	1	S	>4		>8	R	>8	R	>4	R	>8	R	<=4	S			>64	R	>8
16946	2018	ADULT	FEMALE	46	Y	BLOOD CULTURE	V	A. BAUMANNII	Acinetobacter baumannii	MALDI	MICROSCAN	NM 44	<=8	S	16/8	I	>16	R			>4				4	S	>2		<=0.5	S	1	S	>4		<=2	S	N/R	N/R	<=1	S	>8	R	<=4	S			>64	R	<=4
16947	2018	PAED	FEMALE	0	Y	BLOOD CULTURE	V	A. BAUMANNII	Acinetobacter baumannii	MALDI	MICROSCAN	NM 44	>32	R	>16/8	R	>16	R			>4				>16	R	>2		>2	R	1	S	>4		>8	R	>8	R	4	I	>8	R	>8	R			>64	R	>8
16948	2018	PAED	FEMALE	0	Y	BLOOD CULTURE	V	A. BAUMANNII	Acinetobacter baumannii	MALDI	MICROSCAN	NM 44	<=8	S	<=8/4	S	<=1	S			<=0.5				<=1	S	<=0.25		<=0.5	S	1	S	<=1		<=2	S	N/R	N/R	<=1	S	<=1	S	<=4	S			<=8	S	<=4
16949	2018	PAED	FEMALE	0	Y	BLOOD CULTURE	V	A. BAUMANNII	Acinetobacter baumannii	MALDI	MICROSCAN	NM 44	>32	R	16/8	I	>16	R			>4				8	S	>2		1	S	0.5	S	>4		>8	R	>8	R	<=1	S	>8	R	<=4	S			>64	R	>8
16951	2018	PAED	FEMALE	0	Y	BLOOD CULTURE	N	A. BAUMANNII
16952	2018	ADULT	MALE	61	Y	BLOOD CULTURE	V	A. BAUMANNII	Acinetobacter baumannii	MALDI	MICROSCAN	NM 44	>32	R	>16/8	R	>16	R			>4				>16	R	>2		>2	R	1	S	>4		>8	R	N/R	N/R	4	I	>8	R	>8	R			>64	R	>8
16953	2018	ADULT	MALE	39	Y	BLOOD CULTURE	V	A. BAUMANNII	Acinetobacter baumannii	MALDI	MICROSCAN	NM 44	<=8	S	16/8	I	>16	R			>4				4	S	>2		<=0.5	S	1	S	>4		<=2	S	N/R	N/R	<=1	S	>8	R	<=4	S			>64	R	<=4
16954	2018	PAED	MALE	0	Y	BLOOD CULTURE	V	A. BAUMANNII	Acinetobacter baumannii	MALDI	MICROSCAN	NM 44	>32	R	>16/8	R	>16	R			>4				>16	R	>2		>2	R	1	S	>4		>8	R	>8	R	>4	R	>8	R	>8	R			>64	R	>8
16955	2018	PAED	MALE	0	Y	BLOOD CULTURE	V	A. BAUMANNII	Acinetobacter baumannii	MALDI	MICROSCAN	NM 44	>32	R	>16/8	R	>16	R			>4				>16	R	>2		>2	R	1	S	>4		>8	R	>8	R	>4	R	>8	R	>8	R			>64	R	>8
16956	2018	PAED	FEMALE	0	Y	BLOOD CULTURE	V	A. BAUMANNII	Acinetobacter baumannii	MALDI	MICROSCAN	NM 44	>32	R	>16/8	R	>16	R			>4				>16	R	>2		>2	R	1	S	>4		>8	R	>8	R	4	I	>8	R	>8	R			>64	R	>8
16957	2018	ADULT	MALE	73	Y	BLOOD CULTURE	V	A. BAUMANNII	Acinetobacter baumannii	MALDI	MICROSCAN	NM 44	<=8	S	>16/8	R	>16	R			>4				>16	R	>2		>2	R	0.5	S	>4		4	S	>8	R	>4	R	>8	R	>8	R			>64	R	>8
16958	2018	PAED	MALE	0	Y	BLOOD CULTURE	V	A. BAUMANNII	Acinetobacter baumannii	MALDI	MICROSCAN	NM 44	>32	R	>16/8	R	>16	R			>4				>16	R	>2		>2	R	1	S	>4		>8	R	>8	R	>4	R	>8	R	>8	R			>64	R	>8
16959	2018	PAED	MALE	13	Y	BLOOD CULTURE	V	A. BAUMANNII	Acinetobacter baumannii	MALDI	MICROSCAN	NM 44	>32	R	>16/8	R	>16	R			>4				>16	R	>2		>2	R	1	S	>4		>8	R	>8	R	>4	R	>8	R	<=4	S			>64	R	>8
16960	2018	PAED	MALE	3	Y	BLOOD CULTURE	V	A. BAUMANNII	Acinetobacter baumannii	MALDI	MICROSCAN	NM 44	>32	R	>16/8	R	>16	R			>4				>16	R	>2		>2	R	1	S	>4		>8	R	>8	R	>4	R	>8	R	>8	R			>64	R	>8
16961	2018	ADULT	MALE	26	Y	BLOOD CULTURE	V	A. BAUMANNII	Acinetobacter baumannii	MALDI	MICROSCAN	NM 44	<=8	S	>16/8	R	>16	R			>4				>16	R	>2		>2	R	1	S	>4		>8	R	>8	R	4	I	>8	R	>8	R			>64	R	>8
16962	2018	PAED	FEMALE	0	Y	BLOOD CULTURE	V	A. BAUMANNII	Acinetobacter baumannii	MALDI	MICROSCAN	NM 44	>32	R	>16/8	R	>16	R			>4				>16	R	>2		>2	R	1	S	>4		>8	R	>8	R	4	I	>8	R	>8	R			>64	R	>8
16964	2018	PAED	UNKNOWN	0	Y	BLOOD CULTURE	V	A. BAUMANNII	Acinetobacter baumannii	MALDI	MICROSCAN	NM 44	>32	R	>16/8	R	>16	R			>4				>16	R	>2		>2	R	1	S	>4		>8	R	>8	R	4	I	>8	R	>8	R			>64	R	>8
16965	2018	PAED	MALE	0	Y	BLOOD CULTURE	V	A. BAUMANNII	Acinetobacter baumannii	MALDI	MICROSCAN	NM 44	>32	R	>16/8	R	>16	R			>4				>16	R	>2		>2	R	1	S	>4		>8	R	>8	R	>4	R	>8	R	>8	R			>64	R	>8
16967	2018	PAED	MALE	0	Y	BLOOD CULTURE	V	A. BAUMANNII	Acinetobacter baumannii	MALDI	MICROSCAN	NM 44	>32	R	>16/8	R	>16	R			>4				>16	R	>2		>2	R	1	S	>4		>8	R	>8	R	>4	R	>8	R	>8	R			>64	R	>8
16968	2018	PAED	FEMALE	9	Y	BLOOD CULTURE	V	A. BAUMANNII	Acinetobacter baumannii	MALDI	MICROSCAN	NM 44	<=8	S	<=8/4	S	2	S			4				2	S	2		<=0.5	S	1	S	<=1		<=2	S	N/R	N/R	<=1	S	<=1	S	<=4	S			<=8	S	<=4
16969	2018	ADULT	MALE	76	Y	BLOOD CULTURE	V	A. BAUMANNII	Acinetobacter baumannii	MALDI	MICROSCAN	NM 44	>32	R	>16/8	R	>16	R			>4				>16	R	>2		>2	R	1	S	>4		>8	R	>8	R	4	I	>8	R	>8	R			>64	R	>8
16971	2018	PAED	MALE	13	Y	BLOOD CULTURE	V	A. BAUMANNII	Acinetobacter nosocomialis	MALDI	MICROSCAN	NM 44	<=8	S	<=8/4	S	2	S			<=0.5				4	S	<=0.25		<=0.5	S	1	S	<=1		<=2	S	<=1	S	<=1	S	<=1	S	<=4	S			16	S	<=4
16972	2018	ADULT	MALE	52	Y	BLOOD CULTURE	V	A. BAUMANNII	Acinetobacter baumannii	MALDI	MICROSCAN	NM 44	>32	R	>16/8	R	>16	R			>4				>16	R	>2		>2	R	1	S	>4		>8	R	>8	R	4	I	>8	R	>8	R			>64	R	>8
16973	2018	ADULT	MALE	40	Y	BLOOD CULTURE	V	A. BAUMANNII	Acinetobacter baumannii	MALDI	MICROSCAN	NM 44	>32	R	>16/8	R	>16	R			>4				>16	R	>2		>2	R	1	S	>4		>8	R	>8	R	4	I	>8	R	>8	R			>64	R	>8
16974	2018	ADULT	MALE	73	Y	BLOOD CULTURE	V	A. BAUMANNII	Acinetobacter baumannii	MALDI	MICROSCAN	NM 44	>32	R	>16/8	R	>16	R			>4				>16	R	>2		>2	R	1	S	>4		4	S	>8	R	>4	R	>8	R	>8	R			>64	R	>8
16975	2018	PAED	FEMALE	0	Y	BLOOD CULTURE	V	A. BAUMANNII	Acinetobacter baumannii	MALDI	MICROSCAN	NM 44	>32	R	>16/8	R	>16	R			>4				>16	R	>2		>2	R	1	S	>4		>8	R	>8	R	4	I	>8	R	>8	R			>64	R	>8
16976	2018	PAED	MALE	0	Y	BLOOD CULTURE	V	A. BAUMANNII	Acinetobacter baumannii	MALDI	MICROSCAN	NM 44	>32	R	>16/8	R	>16	R			>4				>16	R	>2		>2	R	1	S	>4		>8	R	>8	R	4	I	>8	R	>8	R			>64	R	>8
16977	2018	ADULT	FEMALE	30	Y	BLOOD CULTURE	V	A. BAUMANNII	Acinetobacter baumannii	MALDI	MICROSCAN	NM 44	>32	R	>16/8	R	>16	R			>4				>16	R	>2		>2	R	1	S	>4		>8	R	>8	R	4	I	>8	R	>8	R			>64	R	>8
16979	2018	PAED	FEMALE	0	Y	BLOOD CULTURE	V	A. BAUMANNII	Acinetobacter baumannii	MALDI	MICROSCAN	NM 44	>32	R	>16/8	R	>16	R			>4				>16	R	>2		>2	R	1	S	>4		>8	R	>8	R	4	I	>8	R	>8	R			>64	R	>8
16980	2018	ADULT	FEMALE	28	Y	BLOOD CULTURE	V	A. BAUMANNII	Acinetobacter baumannii	MALDI	MICROSCAN	NM 44	<=8	S	>16/8	R	>16	R			>4				>16	R	>2		>2	R	1	S	>4		>8	R	>8	R	>4	R	>8	R	>8	R			>64	R	>8
16981	2018	PAED	FEMALE	0	Y	BLOOD CULTURE	V	A. BAUMANNII	Acinetobacter baumannii	MALDI	MICROSCAN	NM 44	>32	R	>16/8	R	>16	R			>4				>16	R	>2		>2	R	1	S	>4		>8	R	>8	R	4	I	>8	R	>8	R			>64	R	8
16982	2018	PAED	MALE	0	Y	BLOOD CULTURE	V	A. BAUMANNII	Acinetobacter baumannii	MALDI	MICROSCAN	NM 44	>32	R	>16/8	R	>16	R			>4				>16	R	>2		>2	R	1	S	>4		>8	R	>8	R	>4	R	>8	R	>8	R			>64	R	>8
16983	2018	PAED	FEMALE	0	Y	BLOOD CULTURE	V	A. BAUMANNII	Acinetobacter baumannii	MALDI	MICROSCAN	NM 44	>32	R	>16/8	R	>16	R			>4				>16	R	>2		>2	R	1	S	>4		>8	R	>8	R	4	I	>8	R	>8	R			>64	R	>8
16985	2018	ADULT	MALE	62	Y	BLOOD CULTURE	V	A. BAUMANNII	Acinetobacter baumannii	MALDI	MICROSCAN	NM 44	>32	R	>16/8	R	>16	R			>4				>16	R	>2		>2	R	1	S	>4		>8	R	>8	R	4	I	>8	R	>8	R			>64	R	>8
16986	2018	ADULT	MALE	28	Y	BLOOD CULTURE	V	A. BAUMANNII	Acinetobacter baumannii	MALDI	MICROSCAN	NM 44	>32	R	>16/8	R	>16	R			>4				>16	R	>2		>2	R	1	S	>4		>8	R	>8	R	>4	R	>8	R	>8	R			>64	R	>8
16987	2018	UNKNOWN	MALE		Y	BLOOD CULTURE	V	A. BAUMANNII	Acinetobacter baumannii	MALDI	MICROSCAN	NM 44	<=8	S	<=8/4	S	2	S			>4				2	S	2		2	I	1	S	2		>8	R	N/R	N/R	<=1	S	2	S	<=4	S			>64	R	<=4
16988	2017	PAED	MALE	8	Y	BLOOD CULTURE	V	A. BAUMANNII	Acinetobacter baumannii	MALDI	MICROSCAN	NM 44	<=8	S	<=8/4	S	2	S			1				2	S	0.5		<=0.5	S	1	S	<=1		<=2	S	N/R	N/R	<=1	S	<=1	S	<=4	S			<=8	S	<=4
16989	2018	PAED	MALE	2	Y	BLOOD CULTURE	V	A. BAUMANNII	Acinetobacter baumannii	MALDI	MICROSCAN	NM 44	>32	R	>16/8	R	>16	R			>4				>16	R	>2		>2	R	1	S	>4		>8	R	>8	R	4	I	>8	R	>8	R			>64	R	>8
16990	2018	PAED	FEMALE	0	Y	BLOOD CULTURE	V	A. BAUMANNII	Acinetobacter baumannii	MALDI	MICROSCAN	NM 44	>32	R	>16/8	R	>16	R			>4				>16	R	>2		>2	R	1	S	>4		>8	R	>8	R	4	I	>8	R	>8	R			>64	R	>8
16991	2018	ADULT	FEMALE	30	Y	BLOOD CULTURE	N	A. BAUMANNII
16992	2018	ADULT	FEMALE	28	Y	BLOOD CULTURE	N	A. BAUMANNII
16993	2018	PAED	MALE	15	Y	BLOOD CULTURE	V	A. BAUMANNII	Acinetobacter baumannii	MALDI	MICROSCAN	NM 44	<=8	S	<=8/4	S	2	S			2				4	S	2		<=0.5	S	1	S	<=1		<=2	S	N/R	N/R	<=1	S	<=1	S	<=4	S			16	S	<=4
16994	2018	PAED	FEMALE	0	Y	BLOOD CULTURE	V	A. BAUMANNII	Acinetobacter baumannii	MALDI	MICROSCAN	NM 44	>32	R	>16/8	R	>16	R			>4				>16	R	>2		>2	R	1	S	>4		>8	R	>8	R	4	I	>8	R	>8	R			>64	R	>8
16995	2018	PAED	MALE	0	Y	BLOOD CULTURE	V	A. BAUMANNII	Acinetobacter baumannii	MALDI	MICROSCAN	NM 44	<=8	S	<=8/4	S	<=1	S			2				2	S	2		<=0.5	S	0.5	S	<=1		<=2	S	N/R	N/R	<=1	S	<=1	S	<=4	S			<=8	S	<=4
16996	2018	PAED	MALE	0	Y	BLOOD CULTURE	V	A. BAUMANNII	Acinetobacter baumannii	MALDI	MICROSCAN	NM 44	>32	R	>16/8	R	>16	R			>4				>16	R	>2		>2	R	1	S	>4		>8	R	>8	R	4	I	>8	R	>8	R			>64	R	>8
16997	2018	PAED	FEMALE	0	Y	BLOOD CULTURE	V	A. BAUMANNII	Acinetobacter baumannii	MALDI	MICROSCAN	NM 44	>32	R	>16/8	R	>16	R			>4				>16	R	>2		>2	R	1	S	>4		>8	R	>8	R	>4	R	>8	R	>8	R			>64	R	>8
16999	2018	ADULT	MALE	38	Y	BLOOD CULTURE	V	A. BAUMANNII	Acinetobacter baumannii	MALDI	MICROSCAN	NM 44	<=8	S	>16/8	R	>16	R			>4				>16	R	>2		>2	R	1	S	>4		>8	R	N/R	N/R	>4	R	>8	R	>8	R			>64	R	>8
17001	2018	ADULT	FEMALE	42	Y	BLOOD CULTURE	V	A. BAUMANNII	Acinetobacter baumannii	MALDI	MICROSCAN	NM 44	>32	R	>16/8	R	>16	R			>4				>16	R	>2		>2	R	1	S	>4		>8	R	>8	R	4	I	>8	R	>8	R			>64	R	>8
17002	2018	ADULT	FEMALE	32	Y	BLOOD CULTURE	V	A. BAUMANNII	Acinetobacter baumannii	MALDI	MICROSCAN	NM 44	>32	R	>16/8	R	>16	R			>4				>16	R	>2		>2	R	1	S	>4		>8	R	>8	R	4	I	>8	R	>8	R			>64	R	>8
17003	2018	ADULT	MALE	65	Y	BLOOD CULTURE	V	A. BAUMANNII	Acinetobacter baumannii	MALDI	MICROSCAN	NM 44	>32	R	>16/8	R	>16	R			>4				>16	R	>2		>2	R	0.5	S	>4		>8	R	>8	R	>4	R	>8	R	>8	R			>64	R	>8
17004	2018	ADULT	MALE	24	Y	BLOOD CULTURE	V	A. BAUMANNII	Acinetobacter baumannii	MALDI	MICROSCAN	NM 44	>32	R	>16/8	R	>16	R			>4				>16	R	>2		>2	R	1	S	>4		>8	R	>8	R	4	I	>8	R	>8	R			>64	R	>8
17006	2018	PAED	MALE	0	Y	BLOOD CULTURE	V	A. BAUMANNII	Acinetobacter baumannii	MALDI	MICROSCAN	NM 44	>32	R	>16/8	R	>16	R			>4				4	S	>2		>2	R	1	S	>4		>8	R	N/R	N/R	4	I	>8	R	>8	R			>64	R	>8
17033	2018	ADULT	MALE	31	Y	BLOOD CULTURE	V	A. BAUMANNII	Acinetobacter baumannii	MALDI	MICROSCAN	NM 44	>32	R	>16/8	R	>16	R			>4				>16	R	>2		>2	R	1	S	>4		>8	R	>8	R	4	I	>8	R	>8	R			>64	R	>8
17034	2018	PAED	FEMALE	0	Y	BLOOD CULTURE	V	A. BAUMANNII	Acinetobacter baumannii	MALDI	MICROSCAN	NM 44	<=8	S	<=8/4	S	8	S			<=0.5				8	S	<=0.25		<=0.5	S	8	R	<=1		<=2	S	N/R	N/R	<=1	S	<=1	S	<=4	S			16	S	<=4
17035	2018	ADULT	MALE	45	Y	BLOOD CULTURE	V	A. BAUMANNII	Acinetobacter baumannii	MALDI	MICROSCAN	NM 44	>32	R	>16/8	R	>16	R			>4				>16	R	>2		>2	R	1	S	>4		>8	R	>8	R	>4	R	>8	R	>8	R			>64	R	>8
17036	2018	ADULT	FEMALE	34	Y	BLOOD CULTURE	V	A. BAUMANNII	Acinetobacter baumannii	MALDI	MICROSCAN	NM 44	>32	R	>16/8	R	>16	R			>4				>16	R	>2		>2	R	1	S	>4		>8	R	>8	R	4	I	>8	R	>8	R			>64	R	8
17037	2018	ADULT	MALE	31	Y	BLOOD CULTURE	V	A. BAUMANNII	Acinetobacter baumannii	MALDI	MICROSCAN	NM 44	>32	R	>16/8	R	>16	R			>4				>16	R	>2		>2	R	1	S	>4		>8	R	>8	R	4	I	>8	R	>8	R			>64	R	>8
17038	2018	ADULT	FEMALE	71	Y	BLOOD CULTURE	V	A. BAUMANNII	Acinetobacter baumannii	MALDI	MICROSCAN	NM 44	>32	R	>16/8	R	>16	R			>4				>16	R	>2		>2	R	1	S	>4		>8	R	>8	R	>4	R	>8	R	>8	R			>64	R	>8
17039	2018	PAED	FEMALE	0	Y	BLOOD CULTURE	V	A. BAUMANNII	Acinetobacter baumannii	MALDI	MICROSCAN	NM 44	>32	R	>16/8	R	>16	R			>4				>16	R	>2		>2	R	1	S	>4		>8	R	>8	R	4	I	>8	R	>8	R			>64	R	>8
17040	2018	ADULT	FEMALE	29	Y	BLOOD CULTURE	V	A. BAUMANNII	Acinetobacter baumannii	MALDI	MICROSCAN	NM 44	>32	R	>16/8	R	>16	R			>4				>16	R	>2		>2	R	1	S	>4		>8	R	>8	R	4	I	>8	R	>8	R			>64	R	>8
17041	2018	ADULT	MALE	31	Y	BLOOD CULTURE	V	A. BAUMANNII	Acinetobacter baumannii	MALDI	MICROSCAN	NM 44	>32	R	>16/8	R	>16	R			>4				>16	R	>2		>2	R	1	S	>4		>8	R	>8	R	4	I	>8	R	>8	R			>64	R	>8
17042	2018	PAED	MALE	0	Y	BLOOD CULTURE	V	A. BAUMANNII	Acinetobacter baumannii	MALDI	MICROSCAN	NM 44	>32	R	>16/8	R	>16	R			>4				>16	R	>2		>2	R	1	S	>4		>8	R	>8	R	>4	R	>8	R	>8	R			>64	R	>8
17043	2018	PAED	MALE	0	Y	BLOOD CULTURE	V	A. BAUMANNII	Acinetobacter baumannii	MALDI	MICROSCAN	NM 44	16	S	<=8/4	S	2	S			1				2	S	<=0.25		1	S	1	S	<=1		<=2	S	N/R	N/R	2	S	8	I	<=4	S			16	S	<=4
17044	2018	ADULT	MALE	31	Y	BLOOD CULTURE	V	A. BAUMANNII	Acinetobacter baumannii	MALDI	MICROSCAN	NM 44	<=8	S	>16/8	R	>16	R			>4				>16	R	>2		>2	R	1	S	>4		>8	R	>8	R	4	I	>8	R	>8	R			>64	R	>8
17045	2018	PAED	MALE	0	Y	BLOOD CULTURE	V	A. BAUMANNII	Acinetobacter nosocomialis	MALDI	MICROSCAN	NM 44	<=8	S	<=8/4	S	2	S			<=0.5				2	S	<=0.25		<=0.5	S	1	S	<=1		<=2	S	<=1	S	<=1	S	<=1	S	<=4	S			<=8	S	<=4
17046	2018	ADULT	MALE	41	Y	BLOOD CULTURE	V	A. BAUMANNII	Acinetobacter baumannii	MALDI	MICROSCAN	NM 44	>32	R	>16/8	R	>16	R			>4				>16	R	>2		>2	R	0.5	S	>4		>8	R	N/R	N/R	>4	R	>8	R	>8	R			>64	R	>8
17047	2018	ADULT	MALE	34	Y	BLOOD CULTURE	V	A. BAUMANNII	Acinetobacter baumannii	MALDI	MICROSCAN	NM 44	>32	R	>16/8	R	>16	R			>4				>16	R	>2		>2	R	1	S	>4		>8	R	>8	R	4	I	>8	R	>8	R			>64	R	8
17048	2018	PAED	FEMALE	9	Y	BLOOD CULTURE	V	A. BAUMANNII	Acinetobacter baumannii	MALDI	MICROSCAN	NM 44	<=8	S	>16/8	R	>16	R			>4				>16	R	>2		>2	R	0.5	S	>4		>8	R	>8	R	4	I	>8	R	>8	R			>64	R	>8
17049	2018	PAED	MALE	0	Y	BLOOD CULTURE	V	A. BAUMANNII	Acinetobacter baumannii	MALDI	MICROSCAN	NM 44	>32	R	>16/8	R	>16	R			>4				>16	R	>2		>2	R	1	S	>4		>8	R	>8	R	>4	R	>8	R	>8	R			>64	R	>8
17050	2018	ADULT	MALE	48	Y	BLOOD CULTURE	V	A. BAUMANNII	Acinetobacter baumannii	MALDI	MICROSCAN	NM 44	>32	R	>16/8	R	>16	R			>4				>16	R	>2		>2	R	1	S	>4		>8	R	>8	R	4	I	>8	R	>8	R			>64	R	>8
17051	2018	ADULT	MALE	42	Y	BLOOD CULTURE	V	A. BAUMANNII	Acinetobacter baumannii	MALDI	MICROSCAN	NM 44	<=8	S	16/8	I	>16	R			>4				>16	R	>2		>2	R	1	S	>4		4	S	>8	R	4	I	>8	R	<=4	S			>64	R	8
17052	2018	ADULT	MALE	52	Y	BLOOD CULTURE	V	A. BAUMANNII	Acinetobacter baumannii	MALDI	MICROSCAN	NM 44	>32	R	>16/8	R	>16	R			>4				>16	R	>2		>2	R	1	S	>4		>8	R	>8	R	>4	R	>8	R	>8	R			>64	R	>8
17059	2018	PAED	FEMALE	1	Y	BLOOD CULTURE	V	A. BAUMANNII	Acinetobacter baumannii	MALDI	MICROSCAN	NM 44	<=8	S	<=8/4	S	<=1	S			1				2	S	0.5		<=0.5	S	1	S	<=1		<=2	S	N/R	N/R	<=1	S	<=1	S	<=4	S			<=8	S	<=4
17060	2018	ADULT	MALE	20	Y	BLOOD CULTURE	V	A. BAUMANNII	Acinetobacter baumannii	MALDI	MICROSCAN	NM 44	>32	R	>16/8	R	>16	R			>4				>16	R	>2		>2	R	1	S	>4		>8	R	>8	R	4	I	>8	R	>8	R			>64	R	>8
17061	2018	PAED	FEMALE	0	Y	BLOOD CULTURE	V	A. BAUMANNII	Acinetobacter baumannii	MALDI	MICROSCAN	NM 44	<=8	S	<=8/4	S	4	S			>4				2	S	2		2	I	1	S	2		>8	R	N/R	N/R	<=1	S	2	S	<=4	S			64	I	<=4
17062	2018	ADULT	MALE	29	Y	BLOOD CULTURE	V	A. BAUMANNII	Acinetobacter baumannii	MALDI	MICROSCAN	NM 44	<=8	S	16/8	I	>16	R			>4				4	S	>2		1	S	1	S	>4		<=2	S	>8	R	<=1	S	>8	R	<=4	S			>64	R	>8
17063	2018	PAED	FEMALE	0	Y	BLOOD CULTURE	V	A. BAUMANNII	Acinetobacter baumannii	MALDI	MICROSCAN	NM 44	>32	R	>16/8	R	>16	R			>4				>16	R	>2		>2	R	1	S	>4		>8	R	>8	R	2	S	>8	R	8	I			>64	R	>8
17064	2018	UNKNOWN	MALE		Y	BLOOD CULTURE	V	A. BAUMANNII	Acinetobacter baumannii	MALDI	MICROSCAN	NM 44	>32	R	>16/8	R	>16	R			>4				>16	R	>2		>2	R	1	S	>4		>8	R	>8	R	4	I	>8	R	>8	R			>64	R	>8
17065	2018	PAED	FEMALE	0	Y	BLOOD CULTURE	V	A. BAUMANNII	Acinetobacter baumannii	MALDI	MICROSCAN	NM 44	>32	R	>16/8	R	>16	R			>4				>16	R	>2		>2	R	1	S	>4		>8	R	>8	R	4	I	>8	R	>8	R			>64	R	>8
17066	2018	PAED	MALE	0	Y	BLOOD CULTURE	V	A. BAUMANNII	Acinetobacter baumannii	MALDI	MICROSCAN	NM 44	>32	R	>16/8	R	>16	R			>4				>16	R	>2		>2	R	1	S	>4		>8	R	>8	R	4	I	>8	R	>8	R			>64	R	>8
17067	2018	PAED	FEMALE	5	Y	BLOOD CULTURE	V	A. BAUMANNII	Acinetobacter baumannii	MALDI	MICROSCAN	NM 44	>32	R	>16/8	R	>16	R			>4				>16	R	>2		>2	R	16	R	>4		>8	R	>8	R	4	I	>8	R	>8	R			>64	R	>8
17068	2018	ADULT	MALE	31	Y	BLOOD CULTURE	V	A. BAUMANNII	Acinetobacter baumannii	MALDI	MICROSCAN	NM 44	<=8	S	16/8	I	>16	R			>4				>16	R	>2		>2	R	1	S	>4		4	S	>8	R	>4	R	>8	R	>8	R			>64	R	>8
17069	2018	PAED	FEMALE	0	Y	BLOOD CULTURE	V	A. BAUMANNII	Acinetobacter baumannii	MALDI	MICROSCAN	NM 44	>32	R	>16/8	R	>16	R			>4				>16	R	>2		>2	R	1	S	>4		>8	R	>8	R	>4	R	>8	R	>8	R			>64	R	>8
17070	2018	PAED	FEMALE	0	Y	BLOOD CULTURE	V	A. BAUMANNII	Acinetobacter baumannii	MALDI	MICROSCAN	NM 44	>32	R	>16/8	R	>16	R			>4				>16	R	>2		>2	R	1	S	>4		>8	R	>8	R	>4	R	>8	R	>8	R			>64	R	>8
17071	2018	PAED	MALE	0	Y	BLOOD CULTURE	V	A. BAUMANNII	Acinetobacter baumannii	MALDI	MICROSCAN	NM 44	>32	R	>16/8	R	>16	R			>4				>16	R	>2		>2	R	1	S	>4		>8	R	>8	R	>4	R	>8	R	8	I			>64	R	>8
17072	2018	PAED	FEMALE	0	Y	BLOOD CULTURE	V	A. BAUMANNII	Acinetobacter baumannii	MALDI	MICROSCAN	NM 44	>32	R	>16/8	R	>16	R			>4				>16	R	>2		>2	R	1	S	>4		>8	R	>8	R	4	I	>8	R	>8	R			>64	R	>8
17073	2018	PAED	MALE	0	Y	BLOOD CULTURE	V	A. BAUMANNII	Acinetobacter baumannii	MALDI	MICROSCAN	NM 44	<=8	S	<=8/4	S	2	S			>4				2	S	2		2	I	1	S	2		>8	R	N/R	N/R	<=1	S	2	S	<=4	S			64	I	<=4
17074	2018	PAED	MALE	0	Y	BLOOD CULTURE	V	A. BAUMANNII	Acinetobacter baumannii	MALDI	MICROSCAN	NM 44	<=8	S	<=8/4	S	2	S			>4				2	S	2		2	I	1	S	2		>8	R	N/R	N/R	<=1	S	2	S	<=4	S			64	I	<=4
17075	2018	ADULT	MALE	36	Y	BLOOD CULTURE	V	A. BAUMANNII	Acinetobacter baumannii	MALDI	MICROSCAN	NM 44	<=8	S	>16/8	R	>16	R			>4				>16	R	>2		>2	R	1	S	>4		>8	R	>8	R	>4	R	>8	R	>8	R			>64	R	>8
17077	2018	PAED	MALE	0	Y	BLOOD CULTURE	V	A. BAUMANNII	Acinetobacter baumannii	MALDI	MICROSCAN	NM 44	<=8	S	<=8/4	S	2	S			>4				4	S	2		2	I	1	S	<=1		>8	R	N/R	N/R	<=1	S	2	S	<=4	S			64	I	<=4
17078	2018	ADULT	FEMALE	33	Y	BLOOD CULTURE	V	A. BAUMANNII	Acinetobacter nosocomialis	MALDI	MICROSCAN	NM 44	<=8	S	<=8/4	S	<=1	S			<=0.5				2	S	<=0.25		<=0.5	S	1	S	<=1		<=2	S	N/R	N/R	<=1	S	<=1	S	<=4	S			<=8	S	<=4
17079	2018	PAED	MALE	0	Y	BLOOD CULTURE	V	A. BAUMANNII	Acinetobacter baumannii	MALDI	MICROSCAN	NM 44	>32	R	>16/8	R	>16	R			>4				>16	R	>2		>2	R	1	S	>4		>8	R	>8	R	4	I	>8	R	>8	R			>64	R	>8
17080	2018	PAED	MALE	0	Y	BLOOD CULTURE	V	A. BAUMANNII	Acinetobacter baumannii	MALDI	MICROSCAN	NM 44	>32	R	>16/8	R	>16	R			>4				>16	R	>2		>2	R	1	S	>4		>8	R	>8	R	>4	R	>8	R	>8	R			>64	R	>8
17081	2018	PAED	MALE	2	Y	BLOOD CULTURE	V	A. BAUMANNII	Acinetobacter baumannii	MALDI	MICROSCAN	NM 44	<=8	S	<=8/4	S	2	S			4				2	S	2		<=0.5	S	1	S	<=1		<=2	S	N/R	N/R	<=1	S	<=1	S	<=4	S			16	S	<=4
17082	2018	PAED	MALE	0	Y	BLOOD CULTURE	V	A. BAUMANNII	Acinetobacter baumannii	MALDI	MICROSCAN	NM 44	<=8	S	<=8/4	S	2	S			>4				2	S	2		2	I	1	S	2		>8	R	N/R	N/R	<=1	S	2	S	<=4	S			64	I	<=4
17083	2018	ADULT	FEMALE	37	Y	BLOOD CULTURE	V	A. BAUMANNII	Acinetobacter baumannii	MALDI	MICROSCAN	NM 44	>32	R	>16/8	R	>16	R			>4				>16	R	>2		>2	R	1	S	>4		>8	R	>8	R	>4	R	>8	R	>8	R			>64	R	>8
17084	2018	PAED	FEMALE	0	Y	BLOOD CULTURE	V	A. BAUMANNII	Acinetobacter baumannii	MALDI	MICROSCAN	NM 44	<=8	S	<=8/4	S	2	S			>4				2	S	2		2	I	1	S	<=1		>8	R	N/R	N/R	<=1	S	2	S	<=4	S			64	I	<=4
17085	2018	ADULT	FEMALE	37	Y	BLOOD CULTURE	V	A. BAUMANNII	Acinetobacter baumannii	MALDI	MICROSCAN	NM 44	>32	R	>16/8	R	>16	R			>4				>16	R	>2		>2	R	1	S	>4		>8	R	>8	R	>4	R	>8	R	>8	R			>64	R	>8
17086	2018	PAED	MALE	0	Y	BLOOD CULTURE	N	A. BAUMANNII COMPLEX
17087	2018	UNKNOWN	MALE		Y	BLOOD CULTURE	V	A. BAUMANNII	Acinetobacter nosocomialis	MALDI	MICROSCAN	NM 44	16	S	>16/8	R	>16	R			<=0.5				>16	R	<=0.25		<=0.5	S	1	S	>4		<=2	S	>8	R	<=1	S	>8	R	<=4	S			>64	R	<=4
17088	2018	ADULT	FEMALE	22	Y	BLOOD CULTURE	V	A. BAUMANNII	Acinetobacter baumannii	MALDI	MICROSCAN	NM 44	>32	R	>16/8	R	>16	R			>4				>16	R	>2		>2	R	1	S	>4		>8	R	>8	R	>4	R	>8	R	>8	R			>64	R	>8
17089	2018	PAED	MALE	0	Y	BLOOD CULTURE	V	A. BAUMANNII	Acinetobacter baumannii	MALDI	MICROSCAN	NM 44	>32	R	>16/8	R	>16	R			>4				>16	R	>2		>2	R	1	S	>4		>8	R	>8	R	4	I	>8	R	<=4	S			>64	R	8
17090	2018	ADULT	MALE	50	Y	BLOOD CULTURE	V	A. BAUMANNII	Acinetobacter baumannii	MALDI	MICROSCAN	NM 44	>32	R	>16/8	R	>16	R			>4				>16	R	>2		>2	R	1	S	>4		>8	R	>8	R	4	I	>8	R	>8	R			>64	R	>8
17093	2017	PAED	FEMALE	0	N	BLOOD CULTURE	A	A. BAUMANNII
17095	2018	PAED	FEMALE	0	Y	BLOOD CULTURE	V	A. BAUMANNII	Acinetobacter baumannii	MALDI	MICROSCAN	NM 44	>32	R	>16/8	R	>16	R			>4				>16	R	>2		>2	R	1	S	>4		>8	R	>8	R	4	I	>8	R	>8	R			>64	R	>8
17096	2018	PAED	FEMALE	0	Y	BLOOD CULTURE	V	A. BAUMANNII	Acinetobacter baumannii	MALDI	MICROSCAN	NM 44	>32	R	>16/8	R	>16	R			>4				>16	R	>2		>2	R	1	S	>4		>8	R	>8	R	4	I	>8	R	>8	R			>64	R	>8
17097	2018	ADULT	MALE	72	Y	BLOOD CULTURE	V	A. BAUMANNII	Acinetobacter baumannii	MALDI	MICROSCAN	NM 44	>32	R	>16/8	R	>16	R			>4				>16	R	>2		>2	R	1	S	>4		>8	R	>8	R	4	I	>8	R	>8	R			>64	R	>8
17098	2018	ADULT	FEMALE	19	Y	BLOOD CULTURE	V	A. BAUMANNII	Acinetobacter baumannii	MALDI	MICROSCAN	NM 44	<=8	S	16/8	I	>16	R			>4				>16	R	>2		>2	R	1	S	>4		4	S	>8	R	>4	R	>8	R	>8	R			>64	R	>8
17099	2018	PAED	MALE	0	Y	BLOOD CULTURE	V	A. BAUMANNII	Acinetobacter baumannii	MALDI	MICROSCAN	NM 44	>32	R	>16/8	R	>16	R			>4				>16	R	>2		>2	R	1	S	>4		>8	R	>8	R	>4	R	>8	R	>8	R			>64	R	>8
17100	2018	ADULT	MALE	41	Y	BLOOD CULTURE	V	A. BAUMANNII	Acinetobacter baumannii	MALDI	MICROSCAN	NM 44	>32	R	>16/8	R	>16	R			>4				>16	R	>2		>2	R	1	S	>4		>8	R	>8	R	>4	R	>8	R	<=4	S			>64	R	>8
17102	2018	ADULT	MALE	40	Y	BLOOD CULTURE	V	A. BAUMANNII	Acinetobacter baumannii	MALDI	MICROSCAN	NM 44	<=8	S	<=8/4	S	16	I			>4				2	S	>2		<=0.5	S	0.5	S	>4		<=2	S	>8	R	<=1	S	>8	R	<=4	S			64	I	>8
17103	2018	PAED	MALE	1	Y	BLOOD CULTURE	V	A. BAUMANNII	Acinetobacter baumannii	MALDI	MICROSCAN	NM 44	<=8	S	<=8/4	S	2	S			2				2	S	2		<=0.5	S	1	S	<=1		<=2	S	N/R	N/R	<=1	S	<=1	S	<=4	S			<=8	S	<=4
17104	2018	PAED	MALE	12	Y	BLOOD CULTURE	V	A. BAUMANNII	Acinetobacter baumannii	MALDI	MICROSCAN	NM 44	<=8	S	16/8	I	>16	R			>4				>16	R	>2		>2	R	1	S	>4		8	I	8	R	>4	R	>8	R	>8	R			>64	R	>8
17105	2018	ADULT	FEMALE	82	Y	BLOOD CULTURE	V	A. BAUMANNII	Acinetobacter baumannii	MALDI	MICROSCAN	NM 44	>32	R	>16/8	R	>16	R			>4				>16	R	>2		>2	R	0.5	S	>4		>8	R	>8	R	>4	R	>8	R	<=4	S			>64	R	>8
17106	2018	PAED	FEMALE	0	Y	BLOOD CULTURE	V	A. BAUMANNII	Acinetobacter baumannii	MALDI	MICROSCAN	NM 44	>32	R	>16/8	R	>16	R			>4				>16	R	>2		>2	R	1	S	>4		>8	R	>8	R	>4	R	>8	R	>8	R			>64	R	>8
17107	2018	PAED	FEMALE	8	N	BLOOD CULTURE		A. BAUMANNII
17108	2018	ADULT	MALE	46	Y	BLOOD CULTURE	V	A. BAUMANNII	Acinetobacter baumannii	MALDI	MICROSCAN	NM 44	<=8	S	>16/8	R	>16	R			>4				8	S	>2		1	S	1	S	>4		<=2	S	>8	R	<=1	S	>8	R	<=4	S			>64	R	>8
17109	2018	PAED	FEMALE	0	Y	BLOOD CULTURE	V	A. BAUMANNII	Acinetobacter baumannii	MALDI	MICROSCAN	NM 44	>32	R	>16/8	R	>16	R			>4				>16	R	>2		>2	R	1	S	>4		>8	R	>8	R	4	I	>8	R	>8	R			>64	R	>8
17111	2018	UNKNOWN	FEMALE		Y	BLOOD CULTURE	V	A. BAUMANNII	Acinetobacter baumannii	MALDI	MICROSCAN	NM 44	<=8	S	>16/8	R	>16	R			>4				>16	R	>2		>2	R	1	S	>4		4	S	>8	R	>4	R	>8	R	<=4	S			>64	R	>8
17112	2018	PAED	MALE	0	Y	BLOOD CULTURE	V	A. BAUMANNII	Acinetobacter baumannii	MALDI	MICROSCAN	NM 44	>32	R	>16/8	R	>16	R			>4				>16	R	>2		>2	R	1	S	>4		>8	R	>8	R	4	I	>8	R	>8	R			>64	R	>8
17114	2018	UNKNOWN	FEMALE		Y	BLOOD CULTURE	V	A. BAUMANNII	Acinetobacter baumannii	MALDI	MICROSCAN	NM 44	>32	R	>16/8	R	>16	R			>4				>16	R	>2		>2	R	1	S	>4		>8	R	>8	R	>4	R	>8	R	>8	R			>64	R	>8
17115	2018	PAED	MALE	0	Y	BLOOD CULTURE	V	A. BAUMANNII	Acinetobacter baumannii	MALDI	MICROSCAN	NM 44	>32	R	>16/8	R	>16	R			>4				>16	R	>2		>2	R	1	S	>4		>8	R	>8	R	>4	R	>8	R	>8	R			>64	R	>8
17116	2018	PAED	FEMALE	0	Y	BLOOD CULTURE	V	A. BAUMANNII	Acinetobacter baumannii	MALDI	MICROSCAN	NM 44	>32	R	>16/8	R	>16	R			>4				>16	R	>2		>2	R	1	S	>4		>8	R	>8	R	4	I	>8	R	>8	R			>64	R	>8
17117	2018	ADULT	MALE	48	Y	BLOOD CULTURE	V	A. BAUMANNII	Acinetobacter baumannii	MALDI	MICROSCAN	NM 44	>32	R	>16/8	R	>16	R			>4				>16	R	>2		>2	R	2	S	>4		>8	R	>8	R	4	I	>8	R	>8	R			>64	R	>8
17118	2018	ADULT	MALE		Y	BLOOD CULTURE	V	A. BAUMANNII	Acinetobacter nosocomialis	MALDI	MICROSCAN	NM 44	<=8	S	<=8/4	S	2	S			<=0.5				2	S	<=0.25		<=0.5	S	1	S	<=1		<=2	S	N/R	N/R	<=1	S	<=1	S	<=4	S			<=8	S	<=4
17119	2018	PAED	FEMALE	0	Y	BLOOD CULTURE	V	A. BAUMANNII	Acinetobacter baumannii	MALDI	MICROSCAN	NM 44	>32	R	>16/8	R	>16	R			>4				>16	R	>2		>2	R	1	S	>4		>8	R	>8	R	4	I	>8	R	>8	R			>64	R	>8
17120	2018	PAED	FEMALE	0	Y	BLOOD CULTURE	V	A. BAUMANNII	Acinetobacter baumannii	MALDI	MICROSCAN	NM 44	>32	R	>16/8	R	>16	R			>4				>16	R	>2		>2	R	1	S	>4		>8	R	>8	R	4	I	>8	R	>8	R			>64	R	>8
17121	2018	ADULT	FEMALE	36	Y	BLOOD CULTURE	V	A. BAUMANNII	Acinetobacter baumannii	MALDI	MICROSCAN	NM 44	>32	R	>16/8	R	>16	R			>4				>16	R	>2		>2	R	1	S	>4		>8	R	>8	R	>4	R	>8	R	>8	R			>64	R	>8
17122	2018	ADULT	FEMALE	29	Y	BLOOD CULTURE	V	A. BAUMANNII	Acinetobacter baumannii	MALDI	MICROSCAN	NM 44	>32	R	>16/8	R	>16	R			>4				>16	R	>2		>2	R	1	S	>4		>8	R	8	R	>4	R	>8	R	>8	R			>64	R	>8
17123	2018	PAED	FEMALE	0	Y	BLOOD CULTURE	V	A. BAUMANNII	Acinetobacter baumannii	MALDI	MICROSCAN	NM 44	>32	R	>16/8	R	>16	R			>4				>16	R	>2		>2	R	1	S	>4		>8	R	>8	R	>4	R	>8	R	>8	R			>64	R	>8
17124	2018	PAED	MALE	0	Y	BLOOD CULTURE	V	A. BAUMANNII COMPLEX	Acinetobacter pittii	MALDI	MICROSCAN	NM 44	<=8	S	<=8/4	S	4	S			1				2	S	0.5		<=0.5	S	1	S	<=1		<=2	S	N/R	N/R	<=1	S	<=1	S	<=4	S			16	S	<=4
17125	2018	ADULT	FEMALE	74	Y	BLOOD CULTURE	V	A. BAUMANNII	Acinetobacter baumannii	MALDI	MICROSCAN	NM 44	<=8	S	<=8/4	S	4	S			4				4	S	2		1	S	1	S	<=1		<=2	S	N/R	N/R	<=1	S	<=1	S	<=4	S			16	S	<=4
17126	2018	PAED	MALE	4	Y	BLOOD CULTURE	V	A. BAUMANNII	Acinetobacter baumannii	MALDI	MICROSCAN	NM 44	>32	R	>16/8	R	>16	R			>4				>16	R	>2		>2	R	1	S	>4		>8	R	>8	R	4	I	>8	R	>8	R			>64	R	>8
17127	2018	ADULT	MALE	52	Y	BLOOD CULTURE	V	A. BAUMANNII	Acinetobacter baumannii	MALDI	MICROSCAN	NM 44	<=8	S	<=8/4	S	4	S			4				4	S	2		<=0.5	S	1	S	<=1		<=2	S	N/R	N/R	<=1	S	<=1	S	<=4	S			<=8	S	<=4
17128	2018	ADULT	MALE	59	Y	BLOOD CULTURE	V	A. BAUMANNII	Acinetobacter baumannii	MALDI	MICROSCAN	NM 44	>32	R	>16/8	R	>16	R			>4				>16	R	>2		>2	R	128	R	>4		>8	R	>8	R	4	I	>8	R	>8	R			>64	R	>8
17129	2018	UNKNOWN	MALE		Y	BLOOD CULTURE	V	A. BAUMANNII	Acinetobacter baumannii	MALDI	MICROSCAN	NM 44	<=8	S	>16/8	R	>16	R			>4				>16	R	>2		>2	R	1	S	>4		4	S	8	R	>4	R	>8	R	>8	R			>64	R	>8
17130	2018	UNKNOWN	FEMALE		Y	BLOOD CULTURE	V	A. BAUMANNII	Acinetobacter baumannii	MALDI	MICROSCAN	NM 44	<=8	S	16/8	I	>16	R			>4				>16	R	>2		>2	R	1	S	>4		8	I	8	R	>4	R	>8	R	8	I			>64	R	>8
17132	2018	PAED	MALE	0	Y	BLOOD CULTURE	V	A. BAUMANNII	Acinetobacter baumannii	MALDI	MICROSCAN	NM 44	>32	R	16/8	I	16	I			>4				4	S	>2		1	S	1	S	>4		>8	R	8	R	<=1	S	>8	R	<=4	S			>64	R	>8
17134	2018	PAED	MALE	0	Y	BLOOD CULTURE	V	A. BAUMANNII	Acinetobacter baumannii	MALDI	MICROSCAN	NM 44	>32	R	>16/8	R	>16	R			>4				>16	R	>2		>2	R	0.5	S	>4		>8	R	>8	R	>4	R	>8	R	>8	R			>64	R	>8
17135	2018	ADULT	FEMALE	63	Y	BLOOD CULTURE	V	A. BAUMANNII	Acinetobacter baumannii	MALDI	MICROSCAN	NM 44	<=8	S	<=8/4	S	16	I			>4				>16	R	>2		>2	R	1	S	<=1		>8	R	N/R	N/R	>4	R	2	S	<=4	S			>64	R	<=4
17136	2017	ADULT	MALE	38	N	BLOOD CULTURE	A	A. BAUMANNII
17137	2018	ADULT	MALE	63	Y	BLOOD CULTURE	V	A. BAUMANNII	Acinetobacter baumannii	MALDI	MICROSCAN	NM 44	<=8	S	>16/8	R	>16	R			>4				4	S	>2		<=0.5	S	0.5	S	>4		>8	R	>8	R	<=1	S	>8	R	<=4	S			>64	R	>8
17138	2017	ADULT	FEMALE	53	N	BLOOD CULTURE	A	A. BAUMANNII
17139	2017	ADULT	MALE	24	N	BLOOD CULTURE	A	A. BAUMANNII
17140	2017	PAED	MALE	0	N	BLOOD CULTURE	A	A. BAUMANNII
17141	2017	PAED	MALE	0	N	BLOOD CULTURE	A	A. BAUMANNII
17142	2017	PAED	FEMALE	0	N	BLOOD CULTURE	A	A. BAUMANNII
17143	2017	UNKNOWN	FEMALE		N	BLOOD CULTURE	A	A. BAUMANNII
17144	2017	PAED	MALE	0	N	BLOOD CULTURE	A	A. BAUMANNII
17145	2017	ADULT	MALE	24	N	BLOOD CULTURE	A	A. BAUMANNII
17146	2017	PAED	MALE	1	N	BLOOD CULTURE	A	A. BAUMANNII
17147	2017	ADULT	MALE	27	N	BLOOD CULTURE	A	A. BAUMANNII
17148	2017	ADULT	FEMALE	34	N	BLOOD CULTURE	A	A. BAUMANNII
17149	2017	ADULT	FEMALE	41	N	BLOOD CULTURE	A	A. BAUMANNII
17150	2017	PAED	FEMALE	0	N	BLOOD CULTURE	A	A. BAUMANNII
17151	2017	PAED	MALE	2	N	BLOOD CULTURE	A	A. BAUMANNII
17152	2017	ADULT	MALE	31	N	BLOOD CULTURE	A	A. BAUMANNII
17153	2017	ADULT	MALE	62	N	BLOOD CULTURE	A	A. BAUMANNII
17154	2017	PAED	MALE	0	N	BLOOD CULTURE	A	A. BAUMANNII
17155	2017	PAED	FEMALE	0	N	BLOOD CULTURE	A	A. BAUMANNII
17156	2017	PAED	MALE	2	N	BLOOD CULTURE	A	A. BAUMANNII
17157	2017	PAED	MALE	2	N	BLOOD CULTURE	A	A. BAUMANNII
17158	2017	PAED	MALE	2	N	BLOOD CULTURE	A	A. BAUMANNII
17159	2017	ADULT	MALE	44	N	BLOOD CULTURE	A	A. BAUMANNII
17160	2017	PAED	FEMALE	0	N	BLOOD CULTURE	A	A. BAUMANNII
17161	2017	PAED	MALE	0	N	BLOOD CULTURE	A	A. BAUMANNII
17162	2017	PAED	MALE	6	N	BLOOD CULTURE	A	A. BAUMANNII
17163	2017	ADULT	MALE	34	N	BLOOD CULTURE	A	A. BAUMANNII
17164	2017	ADULT	MALE	49	N	BLOOD CULTURE	A	A. BAUMANNII
17165	2017	PAED	MALE	14	N	BLOOD CULTURE	A	A. BAUMANNII
17166	2017	ADULT	FEMALE	17	N	BLOOD CULTURE	A	A. BAUMANNII
17167	2017	ADULT	FEMALE	19	N	BLOOD CULTURE	A	A. BAUMANNII
17168	2017	ADULT	MALE	52	N	BLOOD CULTURE	A	A. BAUMANNII
17169	2017	ADULT	FEMALE	76	N	BLOOD CULTURE	A	A. BAUMANNII
17170	2017	UNKNOWN	FEMALE		N	BLOOD CULTURE	A	A. BAUMANNII
17171	2017	ADULT	FEMALE	56	N	BLOOD CULTURE	A	A. BAUMANNII
17172	2017	PAED	MALE	0	N	BLOOD CULTURE	A	A. BAUMANNII
17173	2017	PAED	MALE	0	N	BLOOD CULTURE	A	A. BAUMANNII
17174	2017	ADULT	MALE	60	N	BLOOD CULTURE	A	A. BAUMANNII
17175	2017	ADULT	MALE	37	N	BLOOD CULTURE	A	A. BAUMANNII
17176	2017	PAED	FEMALE	0	N	BLOOD CULTURE	A	A. BAUMANNII
17177	2017	ADULT	MALE	60	N	BLOOD CULTURE	A	A. BAUMANNII
17178	2017	PAED	FEMALE	0	N	BLOOD CULTURE	A	A. BAUMANNII
17179	2017	PAED	FEMALE	0	N	BLOOD CULTURE	A	A. BAUMANNII
17180	2017	PAED	MALE	6	N	BLOOD CULTURE	A	A. BAUMANNII
17181	2017	ADULT	FEMALE	26	N	BLOOD CULTURE	A	A. BAUMANNII
17182	2017	PAED	FEMALE	0	N	BLOOD CULTURE	A	A. BAUMANNII
17183	2017	ADULT	MALE	29	N	BLOOD CULTURE	A	A. BAUMANNII
17184	2017	UNKNOWN	MALE		N	BLOOD CULTURE	A	A. BAUMANNII
17185	2017	PAED	FEMALE	0	N	BLOOD CULTURE	A	A. BAUMANNII
17186	2017	ADULT	FEMALE	43	N	BLOOD CULTURE	A	A. BAUMANNII
17187	2017	PAED	MALE	0	N	BLOOD CULTURE	A	A. BAUMANNII
17188	2017	PAED	MALE	1	N	BLOOD CULTURE	A	A. BAUMANNII
17189	2017	PAED	MALE	2	N	BLOOD CULTURE	A	A. BAUMANNII
17190	2017	PAED	MALE	1	N	BLOOD CULTURE	A	A. BAUMANNII
17191	2017	ADULT	FEMALE	34	N	BLOOD CULTURE	A	A. BAUMANNII
17192	2017	ADULT	MALE	36	N	BLOOD CULTURE	A	A. BAUMANNII
17193	2017	ADULT	FEMALE	58	N	BLOOD CULTURE	A	A. BAUMANNII
17194	2017	ADULT	MALE		N	BLOOD CULTURE	A	A. BAUMANNII
17195	2017	PAED	MALE	1	N	BLOOD CULTURE	A	A. BAUMANNII
17196	2017	ADULT	MALE	19	N	BLOOD CULTURE	A	A. BAUMANNII
17197	2017	PAED	MALE	0	N	BLOOD CULTURE	A	A. BAUMANNII
17198	2017	UNKNOWN	MALE		N	BLOOD CULTURE	A	A. BAUMANNII
17199	2017	PAED	FEMALE	0	N	BLOOD CULTURE	A	A. BAUMANNII
17200	2017	PAED	MALE	0	N	BLOOD CULTURE	A	A. BAUMANNII
17201	2017	ADULT	MALE	26	N	BLOOD CULTURE	A	A. BAUMANNII
17202	2017	ADULT	MALE		N	BLOOD CULTURE	A	A. BAUMANNII
17203	2017	PAED	UNKNOWN	0	N	BLOOD CULTURE	A	A. BAUMANNII
17204	2017	PAED	FEMALE	0	N	BLOOD CULTURE	A	A. BAUMANNII
17205	2017	PAED	MALE	14	N	BLOOD CULTURE	A	A. BAUMANNII
17206	2017	PAED	MALE	0	N	BLOOD CULTURE	A	A. BAUMANNII
17207	2017	ADULT	MALE	68	N	BLOOD CULTURE	A	A. BAUMANNII
17208	2017	ADULT	FEMALE	70	N	BLOOD CULTURE	A	A. BAUMANNII
17209	2017	ADULT	FEMALE	45	N	BLOOD CULTURE	A	A. BAUMANNII
17210	2017	ADULT	FEMALE	16	N	BLOOD CULTURE	A	A. BAUMANNII
17211	2017	ADULT	MALE	19	N	BLOOD CULTURE	A	A. BAUMANNII
17212	2017	ADULT	FEMALE	55	N	BLOOD CULTURE	A	A. BAUMANNII
17213	2017	ADULT	FEMALE	30	N	BLOOD CULTURE	A	A. BAUMANNII
17214	2017	PAED	MALE	0	N	BLOOD CULTURE	A	A. BAUMANNII
17215	2017	PAED	MALE	0	N	BLOOD CULTURE	A	A. BAUMANNII
17216	2017	PAED	MALE	0	N	BLOOD CULTURE	A	A. BAUMANNII
17217	2017	PAED	FEMALE	0	N	BLOOD CULTURE	A	A. BAUMANNII
17218	2017	PAED	FEMALE	1	N	BLOOD CULTURE	A	A. BAUMANNII
17219	2017	PAED	MALE	16	N	BLOOD CULTURE	A	A. BAUMANNII
17220	2017	ADULT	MALE	26	N	BLOOD CULTURE	A	A. BAUMANNII
17221	2017	ADULT	MALE	36	N	BLOOD CULTURE	A	A. BAUMANNII
17222	2017	ADULT	FEMALE	51	N	BLOOD CULTURE	A	A. BAUMANNII
17223	2017	PAED	MALE	0	N	BLOOD CULTURE	A	A. BAUMANNII
17224	2017	PAED	MALE	2	N	BLOOD CULTURE	A	A. BAUMANNII
17225	2017	ADULT	MALE	39	N	BLOOD CULTURE	A	A. BAUMANNII
17226	2017	ADULT	MALE	56	N	BLOOD CULTURE	A	A. BAUMANNII
17227	2017	PAED	MALE	0	N	BLOOD CULTURE	A	A. BAUMANNII
17228	2017	ADULT	FEMALE	21	N	BLOOD CULTURE	A	A. BAUMANNII
17229	2017	ADULT	FEMALE	55	N	BLOOD CULTURE	A	A. BAUMANNII
17230	2017	ADULT	MALE	35	N	BLOOD CULTURE	A	A. BAUMANNII
17231	2017	ADULT	MALE	26	N	BLOOD CULTURE	A	A. BAUMANNII
17232	2017	ADULT	MALE	64	N	BLOOD CULTURE	A	A. BAUMANNII
17233	2017	ADULT	FEMALE	67	N	BLOOD CULTURE	A	A. BAUMANNII
17234	2017	ADULT	FEMALE	75	N	BLOOD CULTURE	A	A. BAUMANNII
17235	2017	UNKNOWN	MALE		N	BLOOD CULTURE	A	A. BAUMANNII
17236	2017	PAED	FEMALE	0	N	BLOOD CULTURE	A	A. BAUMANNII
17237	2017	ADULT	FEMALE	23	N	BLOOD CULTURE	A	A. BAUMANNII
17238	2017	ADULT	FEMALE	28	N	BLOOD CULTURE	A	A. BAUMANNII
17239	2017	ADULT	MALE	43	N	BLOOD CULTURE	A	A. BAUMANNII
17240	2017	PAED	FEMALE	0	N	BLOOD CULTURE	A	A. BAUMANNII
17241	2017	PAED	FEMALE	0	N	BLOOD CULTURE	A	A. BAUMANNII
17242	2017	PAED	FEMALE	0	N	BLOOD CULTURE	A	A. BAUMANNII
17243	2017	PAED	MALE	0	N	BLOOD CULTURE	A	A. BAUMANNII
17244	2017	ADULT	MALE	70	N	BLOOD CULTURE	A	A. BAUMANNII
17245	2017	PAED	FEMALE	0	N	BLOOD CULTURE	A	A. BAUMANNII
17246	2017	ADULT	MALE	33	N	BLOOD CULTURE	A	A. BAUMANNII
17247	2017	PAED	MALE	3	N	BLOOD CULTURE	A	A. BAUMANNII
17248	2017	ADULT	MALE	44	N	BLOOD CULTURE	A	A. BAUMANNII
17249	2017	PAED	MALE	0	N	BLOOD CULTURE	A	A. BAUMANNII
17250	2017	PAED	FEMALE	0	N	BLOOD CULTURE	A	A. BAUMANNII
17251	2017	ADULT	FEMALE	62	N	BLOOD CULTURE	A	A. BAUMANNII
17252	2017	PAED	MALE	3	N	BLOOD CULTURE	A	A. BAUMANNII
17253	2017	PAED	MALE	1	N	BLOOD CULTURE	A	A. BAUMANNII
17254	2017	PAED	UNKNOWN	5	N	BLOOD CULTURE	A	A. BAUMANNII
17255	2017	PAED	MALE		N	BLOOD CULTURE	A	A. BAUMANNII
17256	2017	PAED	FEMALE	0	N	BLOOD CULTURE	A	A. BAUMANNII
17257	2017	PAED	FEMALE	0	N	BLOOD CULTURE	A	A. BAUMANNII
17258	2017	PAED	MALE	0	N	BLOOD CULTURE	A	A. BAUMANNII
17259	2017	PAED	FEMALE	1	N	BLOOD CULTURE	A	A. BAUMANNII
17260	2017	PAED	FEMALE	2	N	BLOOD CULTURE	A	A. BAUMANNII
17261	2017	ADULT	FEMALE	22	N	BLOOD CULTURE	A	A. BAUMANNII
17262	2017	ADULT	MALE	32	N	BLOOD CULTURE	A	A. BAUMANNII
17263	2017	ADULT	FEMALE	42	N	BLOOD CULTURE	A	A. BAUMANNII
17264	2017	ADULT	MALE	39	N	BLOOD CULTURE	A	A. BAUMANNII
17265	2017	ADULT	MALE	41	N	BLOOD CULTURE	A	A. BAUMANNII
17266	2017	ADULT	MALE	68	N	BLOOD CULTURE	A	A. BAUMANNII
17267	2017	PAED	MALE	0	N	BLOOD CULTURE	A	A. BAUMANNII
17268	2017	PAED	MALE	0	N	BLOOD CULTURE	A	A. BAUMANNII
17269	2017	ADULT	MALE	49	N	BLOOD CULTURE	A	A. BAUMANNII
17270	2017	ADULT	MALE	39	N	BLOOD CULTURE	A	A. BAUMANNII
17271	2017	PAED	FEMALE	0	N	BLOOD CULTURE	A	A. BAUMANNII
17272	2017	PAED	MALE	0	N	BLOOD CULTURE	A	A. BAUMANNII
17273	2017	PAED	FEMALE	0	N	BLOOD CULTURE	A	A. BAUMANNII
17274	2017	ADULT	MALE	38	N	BLOOD CULTURE	A	A. BAUMANNII
17275	2017	UNKNOWN	MALE		N	BLOOD CULTURE	A	A. BAUMANNII
17276	2017	PAED	FEMALE		N	BLOOD CULTURE	A	A. BAUMANNII
17277	2017	PAED	UNKNOWN		N	BLOOD CULTURE	A	A. BAUMANNII
17278	2017	PAED	MALE	0	N	BLOOD CULTURE	A	A. BAUMANNII
17279	2017	ADULT	MALE	29	N	BLOOD CULTURE	A	A. BAUMANNII
17280	2017	ADULT	FEMALE	58	N	BLOOD CULTURE	A	A. BAUMANNII
17281	2017	ADULT	FEMALE	59	N	BLOOD CULTURE	A	A. BAUMANNII
17282	2017	PAED	FEMALE	0	N	BLOOD CULTURE	A	A. BAUMANNII
17283	2017	PAED	UNKNOWN	0	N	BLOOD CULTURE	A	A. BAUMANNII
17284	2017	ADULT	FEMALE	27	N	BLOOD CULTURE	A	A. BAUMANNII
17285	2017	PAED	FEMALE	0	N	BLOOD CULTURE	A	A. BAUMANNII
17286	2017	PAED	MALE	1	N	BLOOD CULTURE	A	A. BAUMANNII
17287	2017	ADULT	MALE	26	N	BLOOD CULTURE	A	A. BAUMANNII
17288	2017	ADULT	MALE	34	N	BLOOD CULTURE	A	A. BAUMANNII
17289	2017	PAED	MALE	0	N	BLOOD CULTURE	A	A. BAUMANNII
17290	2017	ADULT	FEMALE	30	N	BLOOD CULTURE	A	A. BAUMANNII
17291	2017	ADULT	MALE	33	N	BLOOD CULTURE	A	A. BAUMANNII
17292	2017	PAED	FEMALE	0	N	BLOOD CULTURE	A	A. BAUMANNII
17293	2017	ADULT	MALE	75	N	BLOOD CULTURE	A	A. BAUMANNII
17294	2017	ADULT	MALE	81	N	BLOOD CULTURE	A	A. BAUMANNII
17295	2017	ADULT	FEMALE	23	N	BLOOD CULTURE	A	A. BAUMANNII
17296	2017	ADULT	MALE	37	N	BLOOD CULTURE	A	A. BAUMANNII
17297	2017	ADULT	MALE	46	N	BLOOD CULTURE	A	A. BAUMANNII
17298	2017	ADULT	MALE	58	N	BLOOD CULTURE	A	A. BAUMANNII
17299	2017	PAED	MALE	0	N	BLOOD CULTURE	A	A. BAUMANNII
17300	2017	PAED	MALE	0	N	BLOOD CULTURE	A	A. BAUMANNII
17301	2017	PAED	FEMALE	2	N	BLOOD CULTURE	A	A. BAUMANNII
17302	2017	ADULT	FEMALE	28	N	BLOOD CULTURE	A	A. BAUMANNII
17303	2017	ADULT	FEMALE	29	N	BLOOD CULTURE	A	A. BAUMANNII
17304	2017	ADULT	MALE	49	N	BLOOD CULTURE	A	A. BAUMANNII
17305	2017	PAED	MALE	0	N	BLOOD CULTURE	A	A. BAUMANNII
17306	2017	PAED	FEMALE	0	N	BLOOD CULTURE	A	A. BAUMANNII
17307	2017	PAED	MALE	0	N	BLOOD CULTURE	A	A. BAUMANNII
17308	2017	PAED	FEMALE	1	N	BLOOD CULTURE	A	A. BAUMANNII
17309	2017	UNKNOWN	MALE		N	BLOOD CULTURE	A	A. BAUMANNII
17310	2017	PAED	FEMALE	0	N	BLOOD CULTURE	A	A. BAUMANNII
17311	2017	PAED	MALE	0	N	BLOOD CULTURE	A	A. BAUMANNII
17312	2017	PAED	FEMALE	1	N	BLOOD CULTURE	A	A. BAUMANNII
17313	2017	PAED	MALE	2	N	BLOOD CULTURE	A	A. BAUMANNII
17314	2017	ADULT	FEMALE	37	N	BLOOD CULTURE	A	A. BAUMANNII
17315	2017	ADULT	MALE	81	N	BLOOD CULTURE	A	A. BAUMANNII
17316	2017	UNKNOWN	MALE		N	BLOOD CULTURE	A	A. BAUMANNII
17317	2017	PAED	FEMALE	0	N	BLOOD CULTURE	A	A. BAUMANNII
17318	2017	PAED	FEMALE	0	N	BLOOD CULTURE	A	A. BAUMANNII
17319	2017	PAED	MALE	0	N	BLOOD CULTURE	A	A. BAUMANNII
17320	2017	ADULT	MALE	35	N	BLOOD CULTURE	A	A. BAUMANNII
17321	2017	PAED	MALE	0	N	BLOOD CULTURE	A	A. BAUMANNII
17322	2017	PAED	FEMALE	0	N	BLOOD CULTURE	A	A. BAUMANNII
17323	2017	ADULT	FEMALE	26	N	BLOOD CULTURE	A	A. BAUMANNII
17324	2017	ADULT	MALE	51	N	BLOOD CULTURE	A	A. BAUMANNII
17325	2017	PAED	MALE	0	N	BLOOD CULTURE	A	A. BAUMANNII
17326	2017	PAED	MALE	0	N	BLOOD CULTURE	A	A. BAUMANNII
17327	2017	ADULT	MALE	58	N	BLOOD CULTURE	A	A. BAUMANNII
17328	2017	ADULT	FEMALE	61	N	BLOOD CULTURE	A	A. BAUMANNII
17329	2017	ADULT	MALE	36	N	BLOOD CULTURE	A	A. BAUMANNII
17330	2017	ADULT	FEMALE	21	N	BLOOD CULTURE	A	A. BAUMANNII
17331	2017	ADULT	MALE	36	N	BLOOD CULTURE	A	A. BAUMANNII
17332	2017	ADULT	FEMALE	38	N	BLOOD CULTURE	A	A. BAUMANNII
17333	2017	PAED	FEMALE	0	N	BLOOD CULTURE	A	A. BAUMANNII
17334	2017	PAED	MALE	1	N	BLOOD CULTURE	A	A. BAUMANNII
17335	2017	ADULT	MALE	67	N	BLOOD CULTURE	A	A. BAUMANNII
17336	2017	PAED	FEMALE	0	N	BLOOD CULTURE	A	A. BAUMANNII
17337	2017	PAED	MALE	0	N	BLOOD CULTURE	A	A. BAUMANNII
17338	2017	PAED	FEMALE	0	N	BLOOD CULTURE	A	A. BAUMANNII
17339	2017	PAED	FEMALE	0	N	BLOOD CULTURE	A	A. BAUMANNII
17340	2017	PAED	FEMALE	0	N	BLOOD CULTURE	A	A. BAUMANNII
17341	2017	PAED	FEMALE	0	N	BLOOD CULTURE	A	A. BAUMANNII
17342	2017	ADULT	MALE	25	N	BLOOD CULTURE	A	A. BAUMANNII
17343	2017	ADULT	MALE	53	N	BLOOD CULTURE	A	A. BAUMANNII
17344	2017	ADULT	FEMALE	57	N	BLOOD CULTURE	A	A. BAUMANNII
17345	2017	UNKNOWN	FEMALE		N	BLOOD CULTURE	A	A. BAUMANNII
17346	2017	UNKNOWN	FEMALE		N	BLOOD CULTURE	A	A. BAUMANNII
17347	2017	PAED	FEMALE	0	N	BLOOD CULTURE	A	A. BAUMANNII
17348	2017	PAED	MALE	0	N	BLOOD CULTURE	A	A. BAUMANNII
17349	2017	ADULT	FEMALE	67	N	BLOOD CULTURE	A	A. BAUMANNII
17350	2017	ADULT	MALE		N	BLOOD CULTURE	A	A. BAUMANNII
17351	2017	PAED	MALE	0	N	BLOOD CULTURE	A	A. BAUMANNII
17352	2017	PAED	FEMALE	0	N	BLOOD CULTURE	A	A. BAUMANNII
17353	2017	ADULT	FEMALE	19	N	BLOOD CULTURE	A	A. BAUMANNII
17354	2017	ADULT	MALE	73	N	BLOOD CULTURE	A	A. BAUMANNII
17355	2017	PAED	MALE	0	N	BLOOD CULTURE	A	A. BAUMANNII
17356	2017	PAED	MALE	0	N	BLOOD CULTURE	A	A. BAUMANNII
17357	2017	ADULT	MALE	23	N	BLOOD CULTURE	A	A. BAUMANNII
17358	2017	ADULT	MALE	26	N	BLOOD CULTURE	A	A. BAUMANNII
17359	2017	ADULT	MALE	55	N	BLOOD CULTURE	A	A. BAUMANNII
17360	2017	ADULT	FEMALE	27	N	BLOOD CULTURE	A	A. BAUMANNII
17361	2017	ADULT	FEMALE	66	N	BLOOD CULTURE	A	A. BAUMANNII
17362	2017	PAED	FEMALE	0	N	BLOOD CULTURE	A	A. BAUMANNII
17363	2017	ADULT	FEMALE	74	N	BLOOD CULTURE	A	A. BAUMANNII
17364	2017	PAED	UNKNOWN	0	N	BLOOD CULTURE	A	A. BAUMANNII
17365	2017	PAED	MALE	0	N	BLOOD CULTURE	A	A. BAUMANNII
17366	2017	PAED	FEMALE	5	N	BLOOD CULTURE	A	A. BAUMANNII
17367	2017	ADULT	MALE	31	N	BLOOD CULTURE	A	A. BAUMANNII
17368	2017	PAED	MALE	0	N	BLOOD CULTURE	A	A. BAUMANNII
17369	2017	PAED	FEMALE	0	N	BLOOD CULTURE	A	A. BAUMANNII
17370	2017	PAED	MALE	5	N	BLOOD CULTURE	A	A. BAUMANNII
17371	2017	UNKNOWN	UNKNOWN		N	BLOOD CULTURE	A	A. BAUMANNII
17372	2017	PAED	MALE	0	N	BLOOD CULTURE	A	A. BAUMANNII
17373	2017	ADULT	FEMALE	33	N	BLOOD CULTURE	A	A. BAUMANNII
17374	2017	UNKNOWN	FEMALE		N	BLOOD CULTURE	A	A. BAUMANNII
17375	2017	PAED	MALE	0	N	BLOOD CULTURE	A	A. BAUMANNII
17376	2017	PAED	FEMALE	0	N	BLOOD CULTURE	A	A. BAUMANNII
17377	2017	PAED	FEMALE	0	N	BLOOD CULTURE	A	A. BAUMANNII
17378	2017	PAED	FEMALE	0	N	BLOOD CULTURE	A	A. BAUMANNII
17379	2017	PAED	FEMALE	0	N	BLOOD CULTURE	A	A. BAUMANNII
17380	2017	ADULT	MALE	36	N	BLOOD CULTURE	A	A. BAUMANNII
17381	2017	PAED	MALE	0	N	BLOOD CULTURE	A	A. BAUMANNII
17382	2017	PAED	MALE	0	N	BLOOD CULTURE	A	A. BAUMANNII
17383	2017	PAED	FEMALE	0	N	BLOOD CULTURE	A	A. BAUMANNII
17384	2017	PAED	MALE	1	N	BLOOD CULTURE	A	A. BAUMANNII
17385	2017	ADULT	MALE	39	N	BLOOD CULTURE	A	A. BAUMANNII
17386	2017	ADULT	MALE	40	N	BLOOD CULTURE	A	A. BAUMANNII
17387	2017	ADULT	FEMALE	41	N	BLOOD CULTURE	A	A. BAUMANNII
17388	2017	PAED	MALE	1	N	BLOOD CULTURE	A	A. BAUMANNII
17389	2017	ADULT	MALE	21	N	BLOOD CULTURE	A	A. BAUMANNII
17390	2017	ADULT	MALE	61	N	BLOOD CULTURE	A	A. BAUMANNII
17391	2017	PAED	FEMALE	0	N	BLOOD CULTURE	A	A. BAUMANNII
17392	2017	ADULT	FEMALE	76	N	BLOOD CULTURE	A	A. BAUMANNII
17393	2017	PAED	UNKNOWN	0	N	BLOOD CULTURE	A	A. BAUMANNII
17394	2017	PAED	MALE	0	N	BLOOD CULTURE	A	A. BAUMANNII
17395	2017	PAED	MALE	0	N	BLOOD CULTURE	A	A. BAUMANNII
17396	2017	PAED	MALE	0	N	BLOOD CULTURE	A	A. BAUMANNII
17397	2017	PAED	MALE	0	N	BLOOD CULTURE	A	A. BAUMANNII
17398	2017	ADULT	UNKNOWN		N	BLOOD CULTURE	A	A. BAUMANNII
17399	2017	PAED	MALE	0	N	BLOOD CULTURE	A	A. BAUMANNII
17400	2017	PAED	FEMALE	0	N	BLOOD CULTURE	A	A. BAUMANNII
17401	2017	PAED	MALE	2	N	BLOOD CULTURE	A	A. BAUMANNII
17402	2017	ADULT	FEMALE	35	N	BLOOD CULTURE	A	A. BAUMANNII
17403	2017	UNKNOWN	FEMALE		N	BLOOD CULTURE	A	A. BAUMANNII
17404	2017	PAED	MALE	0	N	BLOOD CULTURE	A	A. BAUMANNII
17405	2017	PAED	MALE	0	N	BLOOD CULTURE	A	A. BAUMANNII
17406	2017	ADULT	FEMALE	32	N	BLOOD CULTURE	A	A. BAUMANNII
17407	2017	PAED	FEMALE	1	N	BLOOD CULTURE	A	A. BAUMANNII
17408	2017	PAED	UNKNOWN	4	N	BLOOD CULTURE	A	A. BAUMANNII
17409	2017	ADULT	MALE	31	N	BLOOD CULTURE	A	A. BAUMANNII
17410	2017	ADULT	MALE	30	N	BLOOD CULTURE	A	A. BAUMANNII
17411	2017	ADULT	FEMALE	46	N	BLOOD CULTURE	A	A. BAUMANNII
17412	2017	PAED	FEMALE	0	N	BLOOD CULTURE	A	A. BAUMANNII
17413	2017	PAED	FEMALE	0	N	BLOOD CULTURE	A	A. BAUMANNII
17414	2017	PAED	MALE	2	N	BLOOD CULTURE	A	A. BAUMANNII
17415	2017	ADULT	FEMALE	26	N	BLOOD CULTURE	A	A. BAUMANNII
17416	2017	ADULT	FEMALE	31	N	BLOOD CULTURE	A	A. BAUMANNII
17417	2017	PAED	UNKNOWN	0	N	BLOOD CULTURE	A	A. BAUMANNII
17418	2017	PAED	MALE	0	N	BLOOD CULTURE	A	A. BAUMANNII
17419	2017	ADULT	MALE	56	N	BLOOD CULTURE	A	A. BAUMANNII
17420	2017	PAED	FEMALE	0	N	BLOOD CULTURE	A	A. BAUMANNII
17421	2017	PAED	MALE	0	N	BLOOD CULTURE	A	A. BAUMANNII
17422	2017	ADULT	FEMALE	36	N	BLOOD CULTURE	A	A. BAUMANNII
17423	2017	PAED	MALE	0	N	BLOOD CULTURE	A	A. BAUMANNII
17424	2017	PAED	MALE	0	N	BLOOD CULTURE	A	A. BAUMANNII
17425	2017	PAED	MALE	1	N	BLOOD CULTURE	A	A. BAUMANNII
17426	2017	ADULT	MALE	39	N	BLOOD CULTURE	A	A. BAUMANNII
17427	2017	PAED	FEMALE		N	BLOOD CULTURE	A	A. BAUMANNII
17428	2017	PAED	FEMALE	0	N	BLOOD CULTURE	A	A. BAUMANNII
17429	2017	PAED	MALE	13	N	BLOOD CULTURE	A	A. BAUMANNII
17430	2017	ADULT	FEMALE	39	N	BLOOD CULTURE	A	A. BAUMANNII
17431	2017	ADULT	MALE	40	N	BLOOD CULTURE	A	A. BAUMANNII
17432	2017	ADULT	FEMALE	44	N	BLOOD CULTURE	A	A. BAUMANNII
17433	2017	ADULT	MALE	66	N	BLOOD CULTURE	A	A. BAUMANNII
17434	2017	PAED	MALE	0	N	BLOOD CULTURE	A	A. BAUMANNII
17435	2017	PAED	MALE	11	N	BLOOD CULTURE	A	A. BAUMANNII
17436	2017	ADULT	MALE	18	N	BLOOD CULTURE	A	A. BAUMANNII
17437	2017	ADULT	FEMALE	47	N	BLOOD CULTURE	A	A. BAUMANNII
17438	2017	PAED	FEMALE	0	N	BLOOD CULTURE	A	A. BAUMANNII
17439	2017	ADULT	MALE	21	N	BLOOD CULTURE	A	A. BAUMANNII
17440	2017	ADULT	FEMALE	38	N	BLOOD CULTURE	A	A. BAUMANNII
17441	2017	ADULT	MALE	65	N	BLOOD CULTURE	A	A. BAUMANNII
17442	2017	PAED	MALE	1	N	BLOOD CULTURE	A	A. BAUMANNII
17443	2017	ADULT	FEMALE	68	N	BLOOD CULTURE	A	A. BAUMANNII
17444	2017	PAED	MALE	0	N	BLOOD CULTURE	A	A. BAUMANNII
17445	2017	ADULT	MALE	53	N	BLOOD CULTURE	A	A. BAUMANNII
17446	2017	ADULT	FEMALE	79	N	BLOOD CULTURE	A	A. BAUMANNII
17447	2017	ADULT	FEMALE	30	N	BLOOD CULTURE	A	A. BAUMANNII
17448	2017	ADULT	FEMALE	36	N	BLOOD CULTURE	A	A. BAUMANNII
17449	2017	ADULT	FEMALE	50	N	BLOOD CULTURE	A	A. BAUMANNII
17450	2017	UNKNOWN	FEMALE		N	BLOOD CULTURE	A	A. BAUMANNII
17451	2017	UNKNOWN	FEMALE		N	BLOOD CULTURE	A	A. BAUMANNII
17452	2017	ADULT	MALE	30	N	BLOOD CULTURE	A	A. BAUMANNII
17453	2017	ADULT	MALE		N	BLOOD CULTURE	A	A. BAUMANNII
17454	2017	UNKNOWN	FEMALE		N	BLOOD CULTURE	A	A. BAUMANNII
17455	2017	PAED	FEMALE	0	N	BLOOD CULTURE	A	A. BAUMANNII
17456	2017	PAED	FEMALE	0	N	BLOOD CULTURE	A	A. BAUMANNII
17457	2017	PAED	FEMALE	0	N	BLOOD CULTURE	A	A. BAUMANNII
17458	2017	PAED	MALE	0	N	BLOOD CULTURE	A	A. BAUMANNII
17459	2017	PAED	MALE	2	N	BLOOD CULTURE	A	A. BAUMANNII
17460	2017	PAED	MALE	10	N	BLOOD CULTURE	A	A. BAUMANNII
17461	2017	ADULT	MALE	53	N	BLOOD CULTURE	A	A. BAUMANNII
17462	2017	PAED	UNKNOWN		N	BLOOD CULTURE	A	A. BAUMANNII
17463	2017	PAED	UNKNOWN		N	BLOOD CULTURE	A	A. BAUMANNII
17464	2017	PAED	MALE	0	N	BLOOD CULTURE	A	A. BAUMANNII
17465	2017	PAED	MALE	0	N	BLOOD CULTURE	A	A. BAUMANNII
17466	2017	PAED	MALE	0	N	BLOOD CULTURE	A	A. BAUMANNII
17467	2017	PAED	MALE	1	N	BLOOD CULTURE	A	A. BAUMANNII
17468	2017	ADULT	FEMALE	58	N	BLOOD CULTURE	A	A. BAUMANNII
17469	2017	PAED	MALE	0	N	BLOOD CULTURE	A	A. BAUMANNII
17470	2017	PAED	MALE	0	N	BLOOD CULTURE	A	A. BAUMANNII
17471	2017	PAED	FEMALE	0	N	BLOOD CULTURE	A	A. BAUMANNII
17472	2017	PAED	MALE	0	N	BLOOD CULTURE	A	A. BAUMANNII
17473	2017	PAED	FEMALE	1	N	BLOOD CULTURE	A	A. BAUMANNII
17474	2017	ADULT	MALE	39	N	BLOOD CULTURE	A	A. BAUMANNII
17475	2017	PAED	FEMALE	0	N	BLOOD CULTURE	A	A. BAUMANNII
17476	2017	ADULT	MALE	24	N	BLOOD CULTURE	A	A. BAUMANNII
17477	2017	ADULT	FEMALE	35	N	BLOOD CULTURE	A	A. BAUMANNII
17478	2017	PAED	FEMALE	0	N	BLOOD CULTURE	A	A. BAUMANNII
17479	2017	PAED	FEMALE	0	N	BLOOD CULTURE	A	A. BAUMANNII
17480	2017	ADULT	FEMALE	25	N	BLOOD CULTURE	A	A. BAUMANNII
17481	2017	UNKNOWN	FEMALE		N	BLOOD CULTURE	A	A. BAUMANNII
17482	2017	ADULT	MALE	29	N	BLOOD CULTURE	A	A. BAUMANNII
17483	2017	ADULT	MALE	33	N	BLOOD CULTURE	A	A. BAUMANNII
17484	2017	ADULT	MALE	47	N	BLOOD CULTURE	A	A. BAUMANNII
17485	2017	PAED	FEMALE	0	N	BLOOD CULTURE	A	A. BAUMANNII
17486	2017	PAED	FEMALE	12	N	BLOOD CULTURE	A	A. BAUMANNII
17487	2017	ADULT	MALE	45	N	BLOOD CULTURE	A	A. BAUMANNII
17488	2017	PAED	MALE	0	N	BLOOD CULTURE	A	A. BAUMANNII
17489	2017	PAED	MALE	9	N	BLOOD CULTURE	A	A. BAUMANNII
17490	2017	ADULT	MALE	36	N	BLOOD CULTURE	A	A. BAUMANNII
17491	2017	PAED	MALE	0	N	BLOOD CULTURE	A	A. BAUMANNII
17492	2017	PAED	MALE	0	N	BLOOD CULTURE	A	A. BAUMANNII
17493	2017	PAED	FEMALE	0	N	BLOOD CULTURE	A	A. BAUMANNII
17494	2017	PAED	FEMALE	0	N	BLOOD CULTURE	A	A. BAUMANNII
17495	2017	PAED	FEMALE	0	N	BLOOD CULTURE	A	A. BAUMANNII
17496	2017	ADULT	MALE	31	N	BLOOD CULTURE	A	A. BAUMANNII
17497	2017	ADULT	MALE	52	N	BLOOD CULTURE	A	A. BAUMANNII
17498	2017	ADULT	FEMALE	53	N	BLOOD CULTURE	A	A. BAUMANNII
17499	2017	ADULT	FEMALE	68	N	BLOOD CULTURE	A	A. BAUMANNII
17500	2017	ADULT	FEMALE	72	N	BLOOD CULTURE	A	A. BAUMANNII
17501	2017	PAED	MALE	0	N	BLOOD CULTURE	A	A. BAUMANNII
17502	2017	PAED	UNKNOWN	0	N	BLOOD CULTURE	A	A. BAUMANNII
17503	2017	PAED	MALE	0	N	BLOOD CULTURE	A	A. BAUMANNII
17504	2017	PAED	MALE	0	N	BLOOD CULTURE	A	A. BAUMANNII
17505	2017	PAED	FEMALE	0	N	BLOOD CULTURE	A	A. BAUMANNII
17506	2017	PAED	MALE	0	N	BLOOD CULTURE	A	A. BAUMANNII
17507	2017	ADULT	FEMALE	19	N	BLOOD CULTURE	A	A. BAUMANNII
17508	2017	ADULT	MALE	40	N	BLOOD CULTURE	A	A. BAUMANNII
17509	2017	PAED	MALE	0	N	BLOOD CULTURE	A	A. BAUMANNII
17510	2017	PAED	MALE	0	N	BLOOD CULTURE	A	A. BAUMANNII
17511	2017	PAED	MALE	0	N	BLOOD CULTURE	A	A. BAUMANNII
17512	2017	PAED	MALE	0	N	BLOOD CULTURE	A	A. BAUMANNII
17513	2017	PAED	FEMALE	0	N	BLOOD CULTURE	A	A. BAUMANNII
17514	2017	PAED	FEMALE	0	N	BLOOD CULTURE	A	A. BAUMANNII
17515	2017	PAED	FEMALE	4	N	BLOOD CULTURE	A	A. BAUMANNII
17516	2017	ADULT	FEMALE	35	N	BLOOD CULTURE	A	A. BAUMANNII
17517	2017	ADULT	MALE	35	N	BLOOD CULTURE	A	A. BAUMANNII
17518	2017	PAED	UNKNOWN		N	BLOOD CULTURE	A	A. BAUMANNII
17519	2017	PAED	FEMALE	0	N	BLOOD CULTURE	A	A. BAUMANNII
17520	2017	PAED	FEMALE	0	N	BLOOD CULTURE	A	A. BAUMANNII
17521	2017	ADULT	FEMALE	57	N	BLOOD CULTURE	A	A. BAUMANNII
17522	2017	ADULT	FEMALE	61	N	BLOOD CULTURE	A	A. BAUMANNII
17523	2017	PAED	FEMALE	0	N	BLOOD CULTURE	A	A. BAUMANNII
17524	2017	ADULT	MALE	35	N	BLOOD CULTURE	A	A. BAUMANNII
17525	2017	ADULT	MALE	47	N	BLOOD CULTURE	A	A. BAUMANNII
17526	2017	UNKNOWN	MALE		N	BLOOD CULTURE	A	A. BAUMANNII
17527	2017	PAED	FEMALE	0	N	BLOOD CULTURE	A	A. BAUMANNII
17528	2017	PAED	MALE	0	N	BLOOD CULTURE	A	A. BAUMANNII
17529	2017	PAED	FEMALE	0	N	BLOOD CULTURE	A	A. BAUMANNII
17530	2017	PAED	FEMALE	0	N	BLOOD CULTURE	A	A. BAUMANNII
17531	2017	ADULT	MALE	63	N	BLOOD CULTURE	A	A. BAUMANNII
17532	2017	ADULT	FEMALE	69	N	BLOOD CULTURE	A	A. BAUMANNII
17533	2017	PAED	FEMALE	0	N	BLOOD CULTURE	A	A. BAUMANNII
17534	2017	PAED	MALE	0	N	BLOOD CULTURE	A	A. BAUMANNII
17535	2017	ADULT	FEMALE	25	N	BLOOD CULTURE	A	A. BAUMANNII
17536	2017	ADULT	MALE	37	N	BLOOD CULTURE	A	A. BAUMANNII
17537	2017	ADULT	FEMALE	73	N	BLOOD CULTURE	A	A. BAUMANNII
17538	2017	PAED	MALE	3	N	BLOOD CULTURE	A	A. BAUMANNII
17539	2017	ADULT	MALE	50	N	BLOOD CULTURE	A	A. BAUMANNII
17540	2017	PAED	FEMALE	0	N	BLOOD CULTURE	A	A. BAUMANNII
17541	2017	PAED	MALE	0	N	BLOOD CULTURE	A	A. BAUMANNII
17542	2017	PAED	MALE	0	N	BLOOD CULTURE	A	A. BAUMANNII
17543	2017	PAED	MALE	11	N	BLOOD CULTURE	A	A. BAUMANNII
17544	2017	ADULT	MALE	58	N	BLOOD CULTURE	A	A. BAUMANNII
17545	2017	UNKNOWN	FEMALE		N	BLOOD CULTURE	A	A. BAUMANNII
17546	2017	PAED	MALE	0	N	BLOOD CULTURE	A	A. BAUMANNII
17547	2017	PAED	FEMALE	0	N	BLOOD CULTURE	A	A. BAUMANNII
17548	2017	PAED	FEMALE	0	N	BLOOD CULTURE	A	A. BAUMANNII
17549	2017	PAED	FEMALE	0	N	BLOOD CULTURE	A	A. BAUMANNII
17550	2017	PAED	MALE	0	N	BLOOD CULTURE	A	A. BAUMANNII
17551	2017	PAED	MALE	0	N	BLOOD CULTURE	A	A. BAUMANNII
17552	2017	PAED	MALE	1	N	BLOOD CULTURE	A	A. BAUMANNII
17553	2017	ADULT	FEMALE	31	N	BLOOD CULTURE	A	A. BAUMANNII
17554	2017	PAED	FEMALE	0	N	BLOOD CULTURE	A	A. BAUMANNII
17555	2017	PAED	UNKNOWN	0	N	BLOOD CULTURE	A	A. BAUMANNII
17556	2017	PAED	MALE	0	N	BLOOD CULTURE	A	A. BAUMANNII
17557	2017	ADULT	FEMALE	30	N	BLOOD CULTURE	A	A. BAUMANNII
17558	2017	ADULT	MALE	44	N	BLOOD CULTURE	A	A. BAUMANNII
17559	2017	ADULT	MALE	45	N	BLOOD CULTURE	A	A. BAUMANNII
17560	2017	ADULT	FEMALE	51	N	BLOOD CULTURE	A	A. BAUMANNII
17561	2017	ADULT	FEMALE	54	N	BLOOD CULTURE	A	A. BAUMANNII
17562	2017	PAED	MALE	0	N	BLOOD CULTURE	A	A. BAUMANNII
17563	2017	PAED	MALE	0	N	BLOOD CULTURE	A	A. BAUMANNII
17564	2017	PAED	MALE	10	N	BLOOD CULTURE	A	A. BAUMANNII
17565	2017	ADULT	FEMALE	55	N	BLOOD CULTURE	A	A. BAUMANNII
17566	2017	PAED	FEMALE		N	BLOOD CULTURE	A	A. BAUMANNII
17567	2017	PAED	MALE	0	N	BLOOD CULTURE	A	A. BAUMANNII
17568	2017	PAED	UNKNOWN	0	N	BLOOD CULTURE	A	A. BAUMANNII
17569	2017	PAED	FEMALE	0	N	BLOOD CULTURE	A	A. BAUMANNII
17570	2017	PAED	MALE	1	N	BLOOD CULTURE	A	A. BAUMANNII
17571	2017	PAED	MALE	1	N	BLOOD CULTURE	A	A. BAUMANNII
17572	2017	ADULT	MALE	33	N	BLOOD CULTURE	A	A. BAUMANNII
17573	2017	ADULT	FEMALE		N	BLOOD CULTURE	A	A. BAUMANNII
17574	2017	PAED	MALE	0	N	BLOOD CULTURE	A	A. BAUMANNII
17575	2017	ADULT	FEMALE	53	N	BLOOD CULTURE	A	A. BAUMANNII
17576	2017	PAED	MALE	0	N	BLOOD CULTURE	A	A. BAUMANNII
17577	2017	ADULT	FEMALE	52	N	BLOOD CULTURE	A	A. BAUMANNII
17578	2017	ADULT	MALE	64	N	BLOOD CULTURE	A	A. BAUMANNII
17579	2017	ADULT	MALE	72	N	BLOOD CULTURE	A	A. BAUMANNII
17580	2017	ADULT	UNKNOWN	76	N	BLOOD CULTURE	A	A. BAUMANNII
17581	2017	PAED	MALE	0	N	BLOOD CULTURE	A	A. BAUMANNII
17582	2017	PAED	MALE	0	N	BLOOD CULTURE	A	A. BAUMANNII
17583	2017	PAED	MALE	0	N	BLOOD CULTURE	A	A. BAUMANNII
17584	2017	PAED	MALE	1	N	BLOOD CULTURE	A	A. BAUMANNII
17585	2017	ADULT	FEMALE	25	N	BLOOD CULTURE	A	A. BAUMANNII
17586	2017	ADULT	FEMALE	30	N	BLOOD CULTURE	A	A. BAUMANNII
17587	2017	ADULT	FEMALE	36	N	BLOOD CULTURE	A	A. BAUMANNII
17588	2017	ADULT	MALE	59	N	BLOOD CULTURE	A	A. BAUMANNII
17589	2017	UNKNOWN	FEMALE		N	BLOOD CULTURE	A	A. BAUMANNII
17590	2017	PAED	FEMALE	0	N	BLOOD CULTURE	A	A. BAUMANNII
17591	2017	PAED	MALE	0	N	BLOOD CULTURE	A	A. BAUMANNII
17592	2017	ADULT	FEMALE	35	N	BLOOD CULTURE	A	A. BAUMANNII
17593	2017	ADULT	FEMALE	41	N	BLOOD CULTURE	A	A. BAUMANNII
17594	2017	ADULT	MALE		N	BLOOD CULTURE	A	A. BAUMANNII
17595	2017	UNKNOWN	FEMALE		N	BLOOD CULTURE	A	A. BAUMANNII
17596	2017	PAED	MALE	0	N	BLOOD CULTURE	A	A. BAUMANNII
17597	2017	PAED	MALE	0	N	BLOOD CULTURE	A	A. BAUMANNII
17598	2017	PAED	MALE	11	N	BLOOD CULTURE	A	A. BAUMANNII
17599	2017	PAED	FEMALE	5	N	BLOOD CULTURE	A	A. BAUMANNII
17600	2017	ADULT	FEMALE	37	N	BLOOD CULTURE	A	A. BAUMANNII
17601	2017	ADULT	FEMALE	27	N	BLOOD CULTURE	A	A. BAUMANNII
17602	2017	ADULT	MALE	32	N	BLOOD CULTURE	A	A. BAUMANNII
17603	2017	PAED	MALE	0	N	BLOOD CULTURE	A	A. BAUMANNII
17604	2017	PAED	FEMALE	0	N	BLOOD CULTURE	A	A. BAUMANNII
17605	2017	PAED	FEMALE	1	N	BLOOD CULTURE	A	A. BAUMANNII
17606	2017	PAED	FEMALE	0	N	BLOOD CULTURE	A	A. BAUMANNII
17607	2017	PAED	FEMALE	0	N	BLOOD CULTURE	A	A. BAUMANNII
17608	2017	PAED	MALE	10	N	BLOOD CULTURE	A	A. BAUMANNII
17609	2017	ADULT	MALE	17	N	BLOOD CULTURE	A	A. BAUMANNII
17610	2017	ADULT	MALE	50	N	BLOOD CULTURE	A	A. BAUMANNII
17611	2017	UNKNOWN	MALE		N	BLOOD CULTURE	A	A. BAUMANNII
17612	2017	ADULT	MALE	36	N	BLOOD CULTURE	A	A. BAUMANNII
17613	2017	ADULT	FEMALE	61	N	BLOOD CULTURE	A	A. BAUMANNII
17614	2017	ADULT	FEMALE	70	N	BLOOD CULTURE	A	A. BAUMANNII
17615	2017	ADULT	MALE	57	N	BLOOD CULTURE	A	A. BAUMANNII
17616	2017	ADULT	FEMALE	61	N	BLOOD CULTURE	A	A. BAUMANNII
17617	2017	PAED	FEMALE	0	N	BLOOD CULTURE	A	A. BAUMANNII
17618	2017	ADULT	FEMALE	23	N	BLOOD CULTURE	A	A. BAUMANNII
17619	2017	ADULT	FEMALE	27	N	BLOOD CULTURE	A	A. BAUMANNII
17620	2017	PAED	MALE	0	N	BLOOD CULTURE	A	A. BAUMANNII
17621	2017	PAED	MALE	0	N	BLOOD CULTURE	A	A. BAUMANNII
17622	2017	ADULT	MALE	41	N	BLOOD CULTURE	A	A. BAUMANNII
17623	2017	ADULT	MALE	53	N	BLOOD CULTURE	A	A. BAUMANNII
17624	2017	ADULT	FEMALE	59	N	BLOOD CULTURE	A	A. BAUMANNII
17625	2017	PAED	MALE	0	N	BLOOD CULTURE	A	A. BAUMANNII
17626	2017	ADULT	FEMALE	40	N	BLOOD CULTURE	A	A. BAUMANNII
17627	2017	ADULT	FEMALE	76	N	BLOOD CULTURE	A	A. BAUMANNII
17628	2017	PAED	MALE	2	N	BLOOD CULTURE	A	A. BAUMANNII
17629	2017	ADULT	MALE	46	N	BLOOD CULTURE	A	A. BAUMANNII
17630	2017	ADULT	MALE	55	N	BLOOD CULTURE	A	A. BAUMANNII
17631	2017	ADULT	MALE	77	N	BLOOD CULTURE	A	A. BAUMANNII
17632	2017	PAED	MALE	2	N	BLOOD CULTURE	A	A. BAUMANNII
17633	2017	PAED	MALE	0	N	BLOOD CULTURE	A	A. BAUMANNII
17634	2017	PAED	FEMALE	3	N	BLOOD CULTURE	A	A. BAUMANNII
17635	2017	UNKNOWN	MALE		N	BLOOD CULTURE	A	A. BAUMANNII
17636	2017	PAED	MALE	4	N	BLOOD CULTURE	A	A. BAUMANNII
17637	2017	ADULT	FEMALE	79	N	BLOOD CULTURE	A	A. BAUMANNII
17638	2017	ADULT	FEMALE	65	N	BLOOD CULTURE	A	A. BAUMANNII
17639	2017	UNKNOWN	MALE		N	BLOOD CULTURE	A	A. BAUMANNII
17640	2017	PAED	FEMALE	0	N	BLOOD CULTURE	A	A. BAUMANNII
17641	2017	ADULT	FEMALE	21	N	BLOOD CULTURE	A	A. BAUMANNII
17642	2017	ADULT	MALE	43	N	BLOOD CULTURE	A	A. BAUMANNII
17643	2017	PAED	MALE	0	N	BLOOD CULTURE	A	A. BAUMANNII
17644	2017	ADULT	MALE	25	N	BLOOD CULTURE	A	A. BAUMANNII
17645	2017	ADULT	FEMALE	42	N	BLOOD CULTURE	A	A. BAUMANNII
17646	2017	ADULT	MALE	22	N	BLOOD CULTURE	A	A. BAUMANNII
17647	2017	ADULT	MALE	38	N	BLOOD CULTURE	A	A. BAUMANNII
17648	2017	UNKNOWN	UNKNOWN		N	BLOOD CULTURE	A	A. BAUMANNII
17649	2017	PAED	MALE	0	N	BLOOD CULTURE	A	A. BAUMANNII
17650	2017	PAED	UNKNOWN	1	N	BLOOD CULTURE	A	A. BAUMANNII
17651	2017	PAED	MALE	2	N	BLOOD CULTURE	A	A. BAUMANNII
17653	2017	ADULT	FEMALE	22	N	BLOOD CULTURE	A	A. BAUMANNII
17654	2017	ADULT	MALE	35	N	BLOOD CULTURE	A	A. BAUMANNII
17655	2017	ADULT	MALE	42	N	BLOOD CULTURE	A	A. BAUMANNII
17656	2017	ADULT	FEMALE	78	N	BLOOD CULTURE	A	A. BAUMANNII
17657	2017	PAED	MALE	6	N	BLOOD CULTURE	A	A. BAUMANNII
17658	2017	PAED	MALE	0	N	BLOOD CULTURE	A	A. BAUMANNII
17659	2017	PAED	FEMALE	3	N	BLOOD CULTURE	A	A. BAUMANNII
17660	2017	ADULT	FEMALE	38	N	BLOOD CULTURE	A	A. BAUMANNII
17661	2017	PAED	UNKNOWN	0	N	BLOOD CULTURE	A	A. BAUMANNII
17662	2017	PAED	FEMALE	0	N	BLOOD CULTURE	A	A. BAUMANNII
17663	2017	PAED	MALE	0	N	BLOOD CULTURE	A	A. BAUMANNII
17664	2017	PAED	FEMALE	4	N	BLOOD CULTURE	A	A. BAUMANNII
17665	2017	PAED	MALE	12	N	BLOOD CULTURE	A	A. BAUMANNII
17666	2017	ADULT	FEMALE	36	N	BLOOD CULTURE	A	A. BAUMANNII
17667	2017	PAED	FEMALE	0	N	BLOOD CULTURE	A	A. BAUMANNII
17668	2017	PAED	FEMALE	0	N	BLOOD CULTURE	A	A. BAUMANNII
17669	2017	PAED	FEMALE	0	N	BLOOD CULTURE	A	A. BAUMANNII
17670	2017	PAED	FEMALE	2	N	BLOOD CULTURE	A	A. BAUMANNII
17671	2017	PAED	MALE	0	N	BLOOD CULTURE	A	A. BAUMANNII
17672	2017	PAED	MALE	4	N	BLOOD CULTURE	A	A. BAUMANNII
17673	2017	ADULT	MALE	48	N	BLOOD CULTURE	A	A. BAUMANNII
17674	2017	ADULT	MALE	89	N	BLOOD CULTURE	A	A. BAUMANNII
17675	2017	UNKNOWN	MALE		N	BLOOD CULTURE	A	A. BAUMANNII
17676	2017	ADULT	MALE	24	N	BLOOD CULTURE	A	A. BAUMANNII
17677	2017	ADULT	MALE	30	N	BLOOD CULTURE	A	A. BAUMANNII
17678	2017	UNKNOWN	FEMALE		N	BLOOD CULTURE	A	A. BAUMANNII
17679	2017	PAED	UNKNOWN	0	N	BLOOD CULTURE	A	A. BAUMANNII
17680	2017	PAED	FEMALE	0	N	BLOOD CULTURE	A	A. BAUMANNII
17681	2017	ADULT	MALE	34	N	BLOOD CULTURE	A	A. BAUMANNII
17682	2017	ADULT	MALE	68	N	BLOOD CULTURE	A	A. BAUMANNII
17683	2017	PAED	MALE	0	N	BLOOD CULTURE	A	A. BAUMANNII
17684	2017	PAED	MALE	0	N	BLOOD CULTURE	A	A. BAUMANNII
17685	2017	ADULT	FEMALE	17	N	BLOOD CULTURE	A	A. BAUMANNII
17686	2017	ADULT	MALE	54	N	BLOOD CULTURE	A	A. BAUMANNII
17687	2017	ADULT	MALE	18	N	BLOOD CULTURE	A	A. BAUMANNII
17688	2017	PAED	FEMALE	0	N	BLOOD CULTURE	A	A. BAUMANNII
17689	2017	PAED	FEMALE	4	N	BLOOD CULTURE	A	A. BAUMANNII
17690	2017	ADULT	MALE	20	N	BLOOD CULTURE	A	A. BAUMANNII
17691	2017	ADULT	FEMALE	26	N	BLOOD CULTURE	A	A. BAUMANNII
17692	2017	ADULT	FEMALE	69	N	BLOOD CULTURE	A	A. BAUMANNII
17693	2017	PAED	MALE	0	N	BLOOD CULTURE	A	A. BAUMANNII
17694	2017	PAED	MALE	0	N	BLOOD CULTURE	A	A. BAUMANNII
17695	2017	PAED	FEMALE		N	BLOOD CULTURE	A	A. BAUMANNII
17696	2017	PAED	FEMALE	1	N	BLOOD CULTURE	A	A. BAUMANNII
17697	2017	ADULT	FEMALE	22	N	BLOOD CULTURE	A	A. BAUMANNII
17698	2017	ADULT	UNKNOWN	25	N	BLOOD CULTURE	A	A. BAUMANNII
17699	2017	PAED	FEMALE	0	Y	BLOOD CULTURE	V	A. BAUMANNII	Acinetobacter nosocomialis	MALDI	MICROSCAN	NM 44	>32	R	>16/8	R	>16	R	16	I	>4		>16		4	S	>2		1	S	1	S	>4		>8	R	N/R	N/R	<=1	S	>8	R	<=4	S			>64	R	<=4
17700	2017	PAED	FEMALE	0	Y	BLOOD CULTURE	V	A. BAUMANNII	Acinetobacter baumannii	MALDI	MICROSCAN	NM 44	>32	R	>16/8	R	>16	R	>32	R	>4		>16		>16	R	>2		>2	R	1	S	>4		>8	R	8	R	>4	R	>8	R	8	I			>64	R	>8
17701	2018	PAED	MALE	1	Y	BLOOD CULTURE	V	A. BAUMANNII	Acinetobacter baumannii	MALDI	MICROSCAN	NM 44	>32	R	>16/8	R	>16	R			>4				>16	R	>2		>2	R	1	S	>4		>8	R	>8	R	4	I	>8	R	>8	R			>64	R	>8
17702	2017	ADULT	MALE	36	Y	BLOOD CULTURE	V	A. BAUMANNII	Acinetobacter baumannii	MALDI	MICROSCAN	NM 44	>32	R	>16/8	R	>16	R	>32	R	>4		>16		>16	R	>2		>2	R	1	S	>4		>8	R	>8	R	>4	R	>8	R	>8	R			>64	R	>8
17703	2018	PAED	MALE	1	Y	BLOOD CULTURE	N	A. BAUMANNII
17704	2018	ADULT	FEMALE	35	Y	BLOOD CULTURE	V	A. BAUMANNII	Acinetobacter baumannii	MALDI	MICROSCAN	NM 44	>32	R	>16/8	R	>16	R			>4				>16	R	>2		>2	R	1	S	>4		>8	R	>8	R	>4	R	>8	R	<=4	S			>64	R	>8
17705	2018	PAED	MALE	0	Y	BLOOD CULTURE	V	A. BAUMANNII	Acinetobacter baumannii	MALDI	MICROSCAN	NM 44	>32	R	16/8	I	>16	R			>4				>16	R	>2		>2	R	0.5	S	>4		>8	R	>8	R	>4	R	>8	R	8	I			>64	R	>8
17706	2018	PAED	MALE	0	Y	BLOOD CULTURE	V	A. BAUMANNII	Acinetobacter baumannii	MALDI	MICROSCAN	NM 44	>32	R	>16/8	R	>16	R			>4				>16	R	>2		>2	R	0.5	S	>4		>8	R	>8	R	>4	R	>8	R	>8	R			>64	R	>8
17707	2018	ADULT	FEMALE	41	Y	BLOOD CULTURE	V	A. BAUMANNII	Acinetobacter baumannii	MALDI	MICROSCAN	NM 44	>32	R	>16/8	R	>16	R			>4				>16	R	>2		>2	R	1	S	>4		>8	R	>8	R	>4	R	>8	R	<=4	S			>64	R	>8
17708	2018	PAED	FEMALE	0	Y	BLOOD CULTURE	V	A. BAUMANNII	Acinetobacter baumannii	MALDI	MICROSCAN	NM 44	>32	R	>16/8	R	>16	R			>4				>16	R	>2		>2	R	1	S	>4		>8	R	>8	R	>4	R	>8	R	>8	R			>64	R	>8
17709	2018	PAED	FEMALE	0	Y	BLOOD CULTURE	V	A. BAUMANNII	Acinetobacter baumannii	MALDI	MICROSCAN	NM 44	>32	R	>16/8	R	>16	R			>4				>16	R	>2		>2	R	2	S	>4		>8	R	>8	R	4	I	>8	R	>8	R			>64	R	>8
17711	2018	ADULT	FEMALE	37	Y	BLOOD CULTURE	V	A. BAUMANNII	Acinetobacter baumannii	MALDI	MICROSCAN	NM 44	>32	R	>16/8	R	>16	R			>4				>16	R	>2		>2	R	1	S	>4		>8	R	>8	R	>4	R	>8	R	>8	R			>64	R	>8
17712	2018	PAED	UNKNOWN	0	Y	BLOOD CULTURE	V	A. BAUMANNII	Acinetobacter baumannii	MALDI	MICROSCAN	NM 44	>32	R	>16/8	R	>16	R			>4				>16	R	>2		>2	R	1	S	>4		>8	R	>8	R	>4	R	>8	R	>8	R			>64	R	>8
17713	2018	PAED	FEMALE	0	Y	BLOOD CULTURE	V	A. BAUMANNII	Acinetobacter baumannii	MALDI	MICROSCAN	NM 44	>32	R	>16/8	R	>16	R			>4				>16	R	>2		>2	R	1	S	>4		>8	R	>8	R	>4	R	>8	R	>8	R			>64	R	>8
17714	2018	PAED	FEMALE	0	Y	BLOOD CULTURE	V	A. BAUMANNII	Acinetobacter baumannii	MALDI	MICROSCAN	NM 44	>32	R	>16/8	R	>16	R			>4				>16	R	>2		>2	R	0.5	S	>4		>8	R	>8	R	>4	R	>8	R	>8	R			>64	R	>8
17715	2018	PAED	MALE	0	Y	BLOOD CULTURE	V	A. BAUMANNII COMPLEX	Acinetobacter baumannii	MALDI	MICROSCAN	NM 44	32	I	16/8	I	16	I			>4				4	S	>2		<=0.5	S	0.5	S	>4		>8	R	>8	R	<=1	S	>8	R	<=4	S			>64	R	>8
17716	2018	PAED	MALE	0	Y	BLOOD CULTURE	V	A. BAUMANNII	Acinetobacter baumannii	MALDI	MICROSCAN	NM 44	>32	R	>16/8	R	>16	R			>4				>16	R	>2		>2	R	1	S	>4		>8	R	>8	R	>4	R	>8	R	>8	R			>64	R	>8
17718	2018	ADULT	FEMALE	63	Y	BLOOD CULTURE	V	A. BAUMANNII	Acinetobacter baumannii	MALDI	MICROSCAN	NM 44	>32	R	>16/8	R	>16	R			>4				>16	R	>2		>2	R	1	S	>4		>8	R	>8	R	>4	R	>8	R	>8	R			>64	R	>8
17719	2018	PAED	FEMALE	0	Y	BLOOD CULTURE	V	A. BAUMANNII	Acinetobacter baumannii	MALDI	MICROSCAN	NM 44	>32	R	>16/8	R	>16	R			>4				>16	R	>2		>2	R	1	S	>4		>8	R	>8	R	4	I	>8	R	>8	R			>64	R	>8
17721	2018	PAED	MALE	0	Y	BLOOD CULTURE	V	A. BAUMANNII	Acinetobacter baumannii	MALDI	MICROSCAN	NM 44	>32	R	>16/8	R	>16	R			>4				>16	R	>2		>2	R	1	S	>4		>8	R	>8	R	>4	R	>8	R	>8	R			>64	R	>8
17722	2018	ADULT	MALE	54	Y	BLOOD CULTURE	V	A. BAUMANNII	Acinetobacter baumannii	MALDI	MICROSCAN	NM 44	>32	R	>16/8	R	>16	R			>4				>16	R	>2		>2	R	0.5	S	>4		>8	R	>8	R	>4	R	>8	R	>8	R			>64	R	>8
17723	2018	PAED	MALE	2	Y	BLOOD CULTURE	V	A. BAUMANNII	Acinetobacter baumannii	MALDI	MICROSCAN	NM 44	>32	R	>16/8	R	>16	R			>4				>16	R	>2		>2	R	1	S	>4		>8	R	>8	R	>4	R	>8	R	>8	R			>64	R	>8
17724	2018	ADULT	FEMALE	22	Y	BLOOD CULTURE	V	A. BAUMANNII	Acinetobacter baumannii	MALDI	MICROSCAN	NM 44	<=8	S	16/8	I	>16	R			>4				8	S	>2		<=0.5	S	1	S	>4		<=2	S	8	R	<=1	S	>8	R	<=4	S			>64	R	>8
17725	2018	ADULT	FEMALE	39	Y	BLOOD CULTURE	V	A. BAUMANNII	Acinetobacter nosocomialis	MALDI	MICROSCAN	NM 44	<=8	S	<=8/4	S	4	S			<=0.5				4	S	<=0.25		<=0.5	S	2	S	<=1		<=2	S	N/R	N/R	<=1	S	2	S	<=4	S			<=8	S	<=4
17726	2018	ADULT	FEMALE	44	Y	BLOOD CULTURE	V	A. BAUMANNII	Acinetobacter baumannii	MALDI	MICROSCAN	NM 44	<=8	S	>16/8	R	>16	R			>4				>16	R	>2		>2	R	1	S	>4		>8	R	>8	R	>4	R	>8	R	>8	R			>64	R	>8
17727	2018	PAED	FEMALE	0	Y	BLOOD CULTURE	V	A. BAUMANNII	Acinetobacter baumannii	MALDI	MICROSCAN	NM 44	>32	R	>16/8	R	>16	R			>4				>16	R	>2		>2	R	1	S	>4		>8	R	>8	R	>4	R	>8	R	>8	R			>64	R	>8
17728	2018	PAED	MALE	0	Y	BLOOD CULTURE	V	A. BAUMANNII	Acinetobacter nosocomialis	MALDI	MICROSCAN	NM 44	>32	R	>16/8	R	>16	R			>4				4	S	>2		<=0.5	S	1	S	>4		>8	R	>8	R	<=1	S	>8	R	<=4	S			>64	R	<=4
17729	2018	UNKNOWN	MALE		N	BLOOD CULTURE	B/L	A. BAUMANNII
17730	2018	ADULT	FEMALE	62	Y	BLOOD CULTURE	V	A. BAUMANNII	Acinetobacter nosocomialis	MALDI	MICROSCAN	NM 44	<=8	S	<=8/4	S	8	S	16	I					2	S			<=0.5	S	1	S			<=2	S		N/R	<=1	S	<=1	S	<=4	S			16	S	<=4
17731	2018	ADULT	FEMALE	52	Y	BLOOD CULTURE	V	A. BAUMANNII	Acinetobacter baumannii	MALDI	MICROSCAN	NM 44	<=8	S	16/8	I	>16	R			>4				8	S	>2		<=0.5	S	1	S	>4		>8	R	8	R	<=1	S	>8	R	<=4	S			>64	R	<=4
17732	2018	ADULT	FEMALE	69	Y	BLOOD CULTURE	V	A. BAUMANNII	Acinetobacter baumannii	MALDI	MICROSCAN	NM 44	>32	R	>16/8	R	>16	R			>4				>16	R	>2		>2	R	1	S	>4		>8	R	>8	R	>4	R	>8	R	>8	R			>64	R	>8
17733	2018	ADULT	MALE	39	Y	BLOOD CULTURE	V	A. BAUMANNII	Acinetobacter baumannii	MALDI	MICROSCAN	NM 44	>32	R	>16/8	R	>16	R			>4				>16	R	>2		>2	R	64	R	>4		>8	R	>8	R	4	I	>8	R	>8	R			>64	R	>8
17734	2018	ADULT	FEMALE	36	Y	BLOOD CULTURE	V	A. BAUMANNII	Acinetobacter baumannii	MALDI	MICROSCAN	NM 44	<=8	S	>16/8	R	>16	R			>4				>16	R	>2		>2	R	1	S	>4		>8	R	>8	R	4	I	>8	R	>8	R			>64	R	>8
17735	2018	PAED	MALE	0	Y	BLOOD CULTURE	V	A. BAUMANNII	Acinetobacter baumannii	MALDI	MICROSCAN	NM 44	>32	R	>16/8	R	>16	R			>4				>16	R	>2		>2	R	1	S	>4		>8	R	>8	R	4	I	>8	R	>8	R			>64	R	>8
17736	2018	ADULT	FEMALE	42	Y	BLOOD CULTURE	V	A. BAUMANNII	Acinetobacter baumannii	MALDI	MICROSCAN	NM 44	>32	R	>16/8	R	>16	R			>4				>16	R	>2		>2	R	1	S	>4		>8	R	>8	R	>4	R	>8	R	<=4	S			>64	R	>8
17737	2018	ADULT	MALE	70	Y	BLOOD CULTURE	V	A. BAUMANNII	Acinetobacter baumannii	MALDI	MICROSCAN	NM 44	>32	R	>16/8	R	>16	R			>4				>16	R	>2		>2	R	0.5	S	>4		>8	R	>8	R	>4	R	>8	R	8	I			>64	R	>8
17738	2018	ADULT	MALE	25	Y	BLOOD CULTURE	V	A. BAUMANNII	Acinetobacter nosocomialis	MALDI	MICROSCAN	NM 44	<=8	S	<=8/4	S	4	S			<=0.5				4	S	<=0.25		<=0.5	S	1	S	<=1		<=2	S	N/R	N/R	<=1	S	<=1	S	<=4	S			>64	R	<=4
17739	2018	UNKNOWN	MALE		Y	BLOOD CULTURE	V	A. BAUMANNII	Acinetobacter baumannii	MALDI	MICROSCAN	NM 44	>32	R	>16/8	R	>16	R			>4				>16	R	>2		>2	R	1	S	>4		>8	R	>8	R	2	S	>8	R	8	I			>64	R	>8
17740	2018	ADULT	MALE	38	Y	BLOOD CULTURE	V	A. BAUMANNII	Acinetobacter baumannii	MALDI	MICROSCAN	NM 44	>32	R	16/8	I	>16	R			>4				>16	R	>2		>2	R	1	S	>4		>8	R	>8	R	>4	R	>8	R	8	I			>64	R	>8
17741	2018	ADULT	MALE	71	N	BLOOD CULTURE	B/L	A. BAUMANNII
17742	2017	PAED	MALE	0	Y	BLOOD CULTURE	V	A. BAUMANNII	Acinetobacter baumannii	MALDI	MICROSCAN	NM 44	>32	R	>16/8	R	>16	R	>32	R	>4		>16		>16	R	>2		>2	R	0.5	S	>4		>8	R	>8	R	4	I	>8	R	>8	R			>64	R	>8
17743	2017	PAED	FEMALE	0	N	BLOOD CULTURE	B/L	A. BAUMANNII
17744	2017	PAED	FEMALE	6	N	BLOOD CULTURE	B/L	A. BAUMANNII
17745	2017	ADULT	FEMALE	49	N	BLOOD CULTURE	B/L	A. BAUMANNII
17746	2017	ADULT	MALE	46	Y	BLOOD CULTURE	M/B	A. BAUMANNII
17747	2018	PAED	MALE	0	Y	BLOOD CULTURE	V	A. BAUMANNII	Acinetobacter baumannii	MALDI	MICROSCAN	NM 44	32	I	16/8	I	16	I			>4				4	S	>2		>2	R	0.5	S	>4		>8	R	8	R	>4	R	>8	R	8	I			64	I	>8
17748	2018	PAED	MALE	0	Y	BLOOD CULTURE	V	A. BAUMANNII	Acinetobacter baumannii	MALDI	MICROSCAN	NM 44	>32	R	16/8	I	4	S			>4				>16	R	>2		>2	R	1	S	2		>8	R	N/R	N/R	<=1	S	8	I	<=4	S			>64	R	<=4
17749	2018	PAED	MALE	0	Y	BLOOD CULTURE	V	A. BAUMANNII	Acinetobacter baumannii	MALDI	MICROSCAN	NM 44	>32	R	>16/8	R	>16	R			>4				>16	R	>2		>2	R	>128	R	>4		>8	R	>8	R	4	I	>8	R	>8	R			>64	R	>8
17750	2018	ADULT	FEMALE	61	Y	BLOOD CULTURE	V	A. BAUMANNII	Acinetobacter baumannii	MALDI	MICROSCAN	NM 44	>32	R	>16/8	R	>16	R			>4				>16	R	>2		>2	R	1	S	>4		>8	R	>8	R	>4	R	>8	R	>8	R			>64	R	>8
17751	2018	PAED	FEMALE	0	Y	BLOOD CULTURE	V	A. BAUMANNII	Acinetobacter baumannii	MALDI	MICROSCAN	NM 44	>32	R	>16/8	R	>16	R			>4				>16	R	>2		>2	R	1	S	>4		>8	R	>8	R	>4	R	>8	R	>8	R			>64	R	>8
17753	2018	ADULT	FEMALE	42	Y	BLOOD CULTURE	V	A. BAUMANNII	Acinetobacter baumannii	MALDI	MICROSCAN	NM 44	<=8	S	>16/8	R	>16	R			>4				>16	R	>2		>2	R	0.5	S	>4		<=2	S	8	R	2	S	>8	R	<=4	S			>64	R	<=4
17754	2018	UNKNOWN	UNKNOWN		Y	BLOOD CULTURE	V	A. BAUMANNII	Acinetobacter baumannii	MALDI	MICROSCAN	NM 44	>32	R	>16/8	R	>16	R			>4				>16	R	>2		>2	R	1	S	>4		>8	R	>8	R	>4	R	>8	R	>8	R			>64	R	>8
17755	2018	PAED	FEMALE	0	Y	BLOOD CULTURE	V	A. BAUMANNII	Acinetobacter nosocomialis	MALDI	MICROSCAN	NM 44	<=8	S	<=8/4	S	8	S			<=0.5				4	S	<=0.25		<=0.5	S	1	S	<=1		<=2	S	N/R	N/R	<=1	S	<=1	S	<=4	S			<=8	S	<=4
17756	2018	ADULT	MALE	57	Y	BLOOD CULTURE	V	A. BAUMANNII	Acinetobacter baumannii	MALDI	MICROSCAN	NM 44	>32	R	>16/8	R	>16	R			>4				>16	R	>2		>2	R	1	S	>4		>8	R	>8	R	4	I	>8	R	>8	R			>64	R	>8
17757	2018	PAED	MALE	1	Y	BLOOD CULTURE	V	A. BAUMANNII	Acinetobacter baumannii	MALDI	MICROSCAN	NM 44	>32	R	>16/8	R	>16	R			>4				>16	R	>2		>2	R	8	R	>4		>8	R	>8	R	4	I	>8	R	>8	R			>64	R	>8
17759	2018	UNKNOWN	MALE		Y	BLOOD CULTURE	V	A. BAUMANNII	Acinetobacter pittii	MALDI	MICROSCAN	NM 44	<=8	S	<=8/4	S	>16	R			>4				4	S	>2		<=0.5	S	1	S	>4		<=2	S	8	R	<=1	S	>8	R	<=4	S			>64	R	<=4
17760	2018	PAED	FEMALE	8	Y	BLOOD CULTURE	V	A. BAUMANNII	Acinetobacter baumannii	MALDI	MICROSCAN	NM 44	<=8	S	<=8/4	S	2	S			4				4	S	2		<=0.5	S	0.5	S	<=1		<=2	S	N/R	N/R	<=1	S	<=1	S	<=4	S			16	S	<=4
17761	2018	UNKNOWN	MALE		Y	BLOOD CULTURE	V	A. BAUMANNII	Acinetobacter baumannii	MALDI	MICROSCAN	NM 44	>32	R	>16/8	R	>16	R			>4				>16	R	>2		>2	R	>128	R	>4		>8	R	>8	R	4	I	>8	R	<=4	S			>64	R	8
17762	2018	ADULT	FEMALE	75	Y	BLOOD CULTURE	V	A. BAUMANNII	Acinetobacter baumannii	MALDI	MICROSCAN	NM 44	>32	R	>16/8	R	>16	R			>4				>16	R	>2		>2	R	1	S	>4		>8	R	>8	R	2	S	>8	R	>8	R			>64	R	>8
17763	2018	ADULT	FEMALE	29	Y	BLOOD CULTURE	V	A. BAUMANNII	Acinetobacter baumannii	MALDI	MICROSCAN	NM 44	<=8	S	16/8	I	>16	R			>4				>16	R	>2		>2	R	1	S	>4		4	S	>8	R	>4	R	>8	R	>8	R			>64	R	>8
17764	2018	ADULT	MALE	58	Y	BLOOD CULTURE	V	A. BAUMANNII	Acinetobacter baumannii	MALDI	MICROSCAN	NM 44	>32	R	>16/8	R	>16	R			>4				>16	R	>2		>2	R	1	S	>4		>8	R	>8	R	>4	R	>8	R	>8	R			>64	R	>8
17765	2018	PAED	MALE	0	Y	BLOOD CULTURE	V	A. BAUMANNII	Acinetobacter baumannii	MALDI	MICROSCAN	NM 44	>32	R	<=8/4	S	2	S			>4				>16	R	>2		2	I	1	S	2		>8	R	N/R	N/R	<=1	S	2	S	<=4	S			>64	R	<=4
17766	2018	PAED	FEMALE	0	Y	BLOOD CULTURE	V	A. BAUMANNII	Acinetobacter baumannii	MALDI	MICROSCAN	NM 44	>32	R	>16/8	R	>16	R			>4				>16	R	>2		>2	R	1	S	>4		>8	R	>8	R	4	I	>8	R	>8	R			>64	R	>8
17767	2018	ADULT	FEMALE	44	Y	BLOOD CULTURE	V	A. BAUMANNII	Acinetobacter baumannii	MALDI	MICROSCAN	NM 44	>32	R	>16/8	R	>16	R			>4				>16	R	>2		>2	R	1	S	>4		>8	R	>8	R	4	I	>8	R	>8	R			>64	R	>8
17768	2018	ADULT	FEMALE	60	Y	BLOOD CULTURE	V	A. BAUMANNII	Acinetobacter baumannii	MALDI	MICROSCAN	NM 44	>32	R	16/8	I	>16	R			>4				8	S	>2		>2	R	1	S	>4		>8	R	8	R	4	I	>8	R	<=4	S			>64	R	<=4
17769	2018	ADULT	FEMALE	67	Y	BLOOD CULTURE	V	A. BAUMANNII	Acinetobacter baumannii	MALDI	MICROSCAN	NM 44	>32	R	>16/8	R	>16	R			>4				>16	R	>2		>2	R	8	R	>4		>8	R	>8	R	>4	R	>8	R	>8	R			>64	R	>8
17770	2018	ADULT	FEMALE	69	Y	BLOOD CULTURE	V	A. BAUMANNII	Acinetobacter baumannii	MALDI	MICROSCAN	NM 44	>32	R	>16/8	R	>16	R			>4				>16	R	>2		>2	R	1	S	>4		>8	R	>8	R	>4	R	>8	R	>8	R			>64	R	>8
17771	2018	ADULT	MALE	22	Y	BLOOD CULTURE	V	A. BAUMANNII	Acinetobacter baumannii	MALDI	MICROSCAN	NM 44	<=8	S	16/8	I	>16	R			>4				8	S	>2		1	S	1	S	>4		<=2	S	8	R	<=1	S	>8	R	<=4	S			>64	R	>8
17772	2018	UNKNOWN	FEMALE		Y	BLOOD CULTURE	V	A. BAUMANNII	Acinetobacter baumannii	MALDI	MICROSCAN	NM 44	>32	R	>16/8	R	>16	R			>4				>16	R	>2		>2	R	N/R	N/R	>4		>8	R	>8	R	>4	R	>8	R	>8	R			>64	R	>8
17773	2018	ADULT	FEMALE	23	Y	BLOOD CULTURE	V	A. BAUMANNII	Acinetobacter baumannii	MALDI	MICROSCAN	NM 44	<=8	S	>16/8	R	>16	R			>4				>16	R	>2		>2	R	N/R	N/R	>4		>8	R	>8	R	>4	R	>8	R	>8	R			>64	R	>8
17774	2018	PAED	UNKNOWN	0	Y	BLOOD CULTURE	V	A. BAUMANNII	Acinetobacter baumannii	MALDI	MICROSCAN	NM 44	>32	R	>16/8	R	>16	R			>4				>16	R	>2		>2	R	N/R	N/R	>4		>8	R	>8	R	>4	R	>8	R	8	I			>64	R	>8
17775	2018	ADULT	MALE	67	Y	BLOOD CULTURE	V	A. BAUMANNII	Acinetobacter baumannii	MALDI	MICROSCAN	NM 44	<=8	S	>16/8	R	>16	R			>4				>16	R	>2		>2	R	1	S	>4		>8	R	>8	R	>4	R	>8	R	>8	R			>64	R	>8
17777	2018	ADULT	MALE	53	Y	BLOOD CULTURE	V	A. BAUMANNII	Acinetobacter baumannii	MALDI	MICROSCAN	NM 44	>32	R	>16/8	R	>16	R			>4				>16	R	>2		>2	R	N/R	N/R	>4		>8	R	>8	R	4	I	>8	R	>8	R			>64	R	>8
17779	2018	ADULT	MALE	37	Y	BLOOD CULTURE	V	A. BAUMANNII	Acinetobacter baumannii	MALDI	MICROSCAN	NM 44	>32	R	>16/8	R	>16	R			>4				>16	R	>2		>2	R	N/R	N/R	>4		>8	R	>8	R	>4	R	>8	R	>8	R			>64	R	>8
17780	2018	ADULT	MALE	38	Y	BLOOD CULTURE	V	A. BAUMANNII COMPLEX	Acinetobacter baumannii	MALDI	MICROSCAN	NM 44	>32	R	>16/8	R	>16	R			>4				>16	R	>2		>2	R	N/R	N/R	>4		>8	R	>8	R	>4	R	>8	R	>8	R			>64	R	>8
17781	2018	ADULT	FEMALE	34	Y	BLOOD CULTURE	V	A. BAUMANNII	Acinetobacter baumannii	MALDI	MICROSCAN	NM 44	16	S	>16/8	R	>16	R			>4				>16	R	>2		>2	R	N/R	N/R	>4		>8	R	>8	R	4	I	>8	R	>8	R			>64	R	>8
17782	2018	PAED	FEMALE	0	Y	BLOOD CULTURE	V	A. BAUMANNII COMPLEX	Acinetobacter baumannii	MALDI	MICROSCAN	NM 44	>32	R	>16/8	R	>16	R			>4				>16	R	>2		>2	R	N/R	N/R	>4		>8	R	>8	R	>4	R	>8	R	>8	R			>64	R	>8
17783	2018	PAED	MALE	0	Y	BLOOD CULTURE	V	A. BAUMANNII COMPLEX	Acinetobacter baumannii	MALDI	MICROSCAN	NM 44	>32	R	>16/8	R	>16	R			>4				>16	R	>2		>2	R	N/R	N/R	>4		>8	R	>8	R	>4	R	>8	R	>8	R			>64	R	>8
17784	2018	PAED	MALE	0	Y	BLOOD CULTURE	V	A. BAUMANNII	Acinetobacter baumannii	MALDI	MICROSCAN	NM 44	>32	R	>16/8	R	>16	R			>4				>16	R	>2		>2	R	N/R	N/R	>4		>8	R	>8	R	>4	R	>8	R	>8	R			>64	R	>8
17785	2018	PAED	MALE	0	Y	BLOOD CULTURE	V	A. BAUMANNII	Acinetobacter baumannii	MALDI	MICROSCAN	NM 44	<=8	S	16/8	I	>16	R			>4				>16	R	>2		>2	R	1	S	>4		>8	R	8	R	>4	R	>8	R	>8	R			>64	R	>8
17786	2018	PAED	FEMALE	0	Y	BLOOD CULTURE	V	A. BAUMANNII	Acinetobacter baumannii	MALDI	MICROSCAN	NM 44	>32	R	>16/8	R	>16	R			>4				>16	R	>2		>2	R	2	S	>4		>8	R	>8	R	4	I	>8	R	>8	R			>64	R	>8
17788	2018	ADULT	FEMALE	42	Y	BLOOD CULTURE	V	A. BAUMANNII COMPLEX	Acinetobacter baumannii	MALDI	MICROSCAN	NM 44	>32	R	>16/8	R	>16	R			>4				>16	R	>2		>2	R	1	S	>4		>8	R	>8	R	>4	R	>8	R	8	I			>64	R	>8
17790	2018	ADULT	FEMALE	29	Y	BLOOD CULTURE	V	A. BAUMANNII COMPLEX	Acinetobacter baumannii	MALDI	MICROSCAN	NM 44	>32	R	>16/8	R	>16	R			>4				>16	R	>2		>2	R	1	S	>4		>8	R	>8	R	4	I	>8	R	>8	R			>64	R	>8
17791	2018	ADULT	MALE	55	Y	BLOOD CULTURE	V	A. BAUMANNII	Acinetobacter baumannii	MALDI	MICROSCAN	NM 44	>32	R	>16/8	R	>16	R			>4				>16	R	>2		>2	R	1	S	>4		>8	R	>8	R	4	I	>8	R	>8	R			>64	R	>8
17792	2018	ADULT	MALE	25	Y	BLOOD CULTURE	V	A. BAUMANNII COMPLEX	Acinetobacter baumannii	MALDI	MICROSCAN	NM 44	>32	R	>16/8	R	>16	R			>4				>16	R	>2		>2	R	N/R	N/R	>4		>8	R	>8	R	4	I	>8	R	>8	R			>64	R	>8
17793	2018	ADULT	FEMALE	80	Y	BLOOD CULTURE	V	A. BAUMANNII	Acinetobacter baumannii	MALDI	MICROSCAN	NM 44	>32	R	>16/8	R	>16	R			>4				>16	R	>2		>2	R	N/R	N/R	>4		>8	R	>8	R	>4	R	>8	R	>8	R			>64	R	>8
17794	2018	PAED	FEMALE	0	N	BLOOD CULTURE	M	A. BAUMANNII
17795	2018	PAED	FEMALE	2	Y	BLOOD CULTURE	V	A. BAUMANNII	Acinetobacter baumannii	MALDI	MICROSCAN	NM 44	>32	R	>16/8	R	>16	R			>4				>16	R	>2		>2	R	N/R	N/R	>4		>8	R	>8	R	>4	R	>8	R	>8	R			>64	R	>8
17796	2018	ADULT	FEMALE	41	Y	BLOOD CULTURE	V	A. BAUMANNII	Acinetobacter baumannii	MALDI	MICROSCAN	NM 44	>32	R	>16/8	R	>16	R			>4				>16	R	>2		>2	R	N/R	N/R	>4		>8	R	>8	R	>4	R	>8	R	>8	R			>64	R	>8
17797	2018	PAED	MALE	0	Y	BLOOD CULTURE	V	A. BAUMANNII	Acinetobacter baumannii	MALDI	MICROSCAN	NM 44	>32	R	>16/8	R	>16	R			>4				>16	R	>2		>2	R	N/R	N/R	>4		>8	R	>8	R	>4	R	>8	R	<=4	S			>64	R	>8
17798	2018	ADULT	MALE	24	Y	BLOOD CULTURE	V	A. BAUMANNII	Acinetobacter baumannii	MALDI	MICROSCAN	NM 44	>32	R	>16/8	R	>16	R			>4				>16	R	>2		>2	R	N/R	N/R	>4		>8	R	>8	R	>4	R	>8	R	>8	R			>64	R	>8
17799	2018	PAED	FEMALE	2	Y	BLOOD CULTURE	V	A. BAUMANNII	Acinetobacter baumannii	MALDI	MICROSCAN	NM 44	>32	R	>16/8	R	>16	R			>4				>16	R	>2		>2	R	N/R	N/R	>4		>8	R	>8	R	>4	R	>8	R	>8	R			>64	R	>8
17800	2018	PAED	MALE	0	Y	BLOOD CULTURE	V	A. BAUMANNII COMPLEX	Acinetobacter baumannii	MALDI	MICROSCAN	NM 44	>32	R	>16/8	R	>16	R			>4				>16	R	>2		>2	R	N/R	N/R	>4		>8	R	>8	R	4	I	>8	R	8	I			>64	R	>8
17801	2018	ADULT	MALE	35	Y	BLOOD CULTURE	V	A. BAUMANNII	Acinetobacter baumannii	MALDI	MICROSCAN	NM 44	>32	R	16/8	I	>16	R			>4				>16	R	>2		>2	R	N/R	N/R	>4		>8	R	>8	R	>4	R	>8	R	8	I			>64	R	>8
17802	2018	PAED	MALE	0	Y	BLOOD CULTURE	V	A. BAUMANNII	Acinetobacter pittii	MALDI		NM 44	>32	R	>16/8	R	>16	R			<=0.5				>16	R	>2		>2	R			>4		>8	R	>8	R	<=1	S	>8	R	<=4	S			>64	R	<=4
17803	2018	PAED	FEMALE	0	Y	BLOOD CULTURE	V	A. BAUMANNII	Acinetobacter baumannii	MALDI	MICROSCAN	NM 44	>32	R	>16/8	R	>16	R			>4				>16	R	>2		>2	R			>4		>8	R	>8	R	>4	R	>8	R	>8	R			>64	R	>8
17804	2018	PAED	FEMALE	0	Y	BLOOD CULTURE	V	A. BAUMANNII	Acinetobacter baumannii	MALDI	MICROSCAN	NM 44	>32	R	>16/8	R	>16	R			>4				>16	R	>2		>2	R			>4		>8	R	>8	R	4	I	>8	R	>8	R			>64	R	>8
17805	2018	PAED	MALE	2	Y	BLOOD CULTURE	V	A. BAUMANNII	Acinetobacter nosocomialis	MALDI	MICROSCAN	NM 44	<=8	S	<=8/4	S	4	S			<=0.5				4	S	<=0.25		<=0.5	S	64	R	<=1		<=2	S	N/R	N/R	<=1	S	<=1	S	<=4	S			<=8	S	>8
17806	2018	PAED	FEMALE	0	Y	BLOOD CULTURE	V	A. BAUMANNII	Acinetobacter baumannii	MALDI	MICROSCAN	NM 44	>32	R	>16/8	R	>16	R			>4				>16	R	>2		>2	R	1	S	>4		>8	R	>8	R	4	I	>8	R	>8	R			>64	R	>8
17807	2018	ADULT	FEMALE	25	Y	BLOOD CULTURE	V	A. BAUMANNII	Acinetobacter baumannii	MALDI	MICROSCAN	NM 44	>32	R	>16/8	R	>16	R			>4				>16	R	>2		>2	R	1	S	>4		>8	R	>8	R	>4	R	>8	R	>8	R			>64	R	>8
17808	2018	PAED	UNKNOWN	0	Y	BLOOD CULTURE	V	A. BAUMANNII COMPLEX	Acinetobacter baumannii	MALDI	MICROSCAN	NM 44	>32	R	>16/8	R	>16	R			>4				>16	R	>2		>2	R	1	S	>4		>8	R	>8	R	>4	R	>8	R	>8	R			>64	R	>8
17809	2018	PAED	MALE	0	N	BLOOD CULTURE	A	A. BAUMANNII
17810	2018	PAED	MALE	0	N	BLOOD CULTURE	A	A. BAUMANNII
17811	2018	PAED	MALE	0	N	BLOOD CULTURE	A	A. BAUMANNII
17812	2018	PAED	MALE	0	N	BLOOD CULTURE	A	A. BAUMANNII
17813	2018	PAED	FEMALE	0	N	BLOOD CULTURE	A	A. BAUMANNII
17814	2018	PAED	FEMALE	0	N	BLOOD CULTURE	A	A. BAUMANNII
17815	2018	PAED	FEMALE	1	N	BLOOD CULTURE	A	A. BAUMANNII
17816	2018	ADULT	MALE	61	N	BLOOD CULTURE	A	A. BAUMANNII
17817	2018	PAED	MALE	0	N	BLOOD CULTURE	A	A. BAUMANNII
17818	2018	PAED	MALE	0	N	BLOOD CULTURE	A	A. BAUMANNII
17819	2018	ADULT	FEMALE	28	N	BLOOD CULTURE	A	A. BAUMANNII
17820	2018	ADULT	MALE	76	N	BLOOD CULTURE	A	A. BAUMANNII
17821	2018	PAED	FEMALE	0	N	BLOOD CULTURE	A	A. BAUMANNII
17822	2018	ADULT	FEMALE	26	N	BLOOD CULTURE	A	A. BAUMANNII
17823	2018	PAED	FEMALE	0	N	BLOOD CULTURE	A	A. BAUMANNII
17824	2018	ADULT	FEMALE	74	N	BLOOD CULTURE	A	A. BAUMANNII
17825	2018	PAED	FEMALE	0	N	BLOOD CULTURE	A	A. BAUMANNII
17826	2018	ADULT	MALE	42	N	BLOOD CULTURE	A	A. BAUMANNII
17827	2018	PAED	FEMALE	2	N	BLOOD CULTURE	A	A. BAUMANNII
17828	2018	PAED	MALE	0	N	BLOOD CULTURE	A	A. BAUMANNII
17829	2018	ADULT	MALE	42	N	BLOOD CULTURE	A	A. BAUMANNII
17830	2018	ADULT	MALE	35	N	BLOOD CULTURE	A	A. BAUMANNII
17831	2018	ADULT	FEMALE	40	N	BLOOD CULTURE	A	A. BAUMANNII
17832	2018	ADULT	MALE	42	N	BLOOD CULTURE	A	A. BAUMANNII
17833	2018	PAED	MALE	0	N	BLOOD CULTURE	A	A. BAUMANNII
17834	2018	PAED	FEMALE	0	N	BLOOD CULTURE	A	A. BAUMANNII
17835	2018	PAED	MALE	0	N	BLOOD CULTURE	A	A. BAUMANNII
17836	2018	PAED	MALE	0	N	BLOOD CULTURE	A	A. BAUMANNII
17837	2018	ADULT	FEMALE	46	N	BLOOD CULTURE	A	A. BAUMANNII
17838	2018	ADULT	FEMALE	49	N	BLOOD CULTURE	A	A. BAUMANNII
17839	2018	PAED	FEMALE	0	N	BLOOD CULTURE	A	A. BAUMANNII
17840	2018	PAED	FEMALE	0	N	BLOOD CULTURE	A	A. BAUMANNII
17841	2018	ADULT	FEMALE	25	N	BLOOD CULTURE	A	A. BAUMANNII
17842	2018	PAED	UNKNOWN	0	N	BLOOD CULTURE	A	A. BAUMANNII
17843	2018	ADULT	FEMALE	53	N	BLOOD CULTURE	A	A. BAUMANNII
17844	2018	PAED	FEMALE	0	N	BLOOD CULTURE	A	A. BAUMANNII
17845	2018	ADULT	MALE	41	N	BLOOD CULTURE	A	A. BAUMANNII
17846	2018	PAED	FEMALE	1	N	BLOOD CULTURE	A	A. BAUMANNII
17847	2018	UNKNOWN	UNKNOWN		N	BLOOD CULTURE	A	A. BAUMANNII
17848	2018	PAED	MALE	3	N	BLOOD CULTURE	A	A. BAUMANNII
17849	2018	ADULT	FEMALE	32	N	BLOOD CULTURE	A	A. BAUMANNII
17850	2018	ADULT	MALE	59	N	BLOOD CULTURE	A	A. BAUMANNII
17851	2018	ADULT	MALE	51	N	BLOOD CULTURE	A	A. BAUMANNII
17852	2018	ADULT	FEMALE	65	N	BLOOD CULTURE	A	A. BAUMANNII
17853	2018	UNKNOWN	UNKNOWN		N	BLOOD CULTURE	A	A. BAUMANNII
17854	2018	PAED	MALE	0	N	BLOOD CULTURE	A	A. BAUMANNII
17855	2018	PAED	MALE	4	N	BLOOD CULTURE	A	A. BAUMANNII
17856	2018	ADULT	FEMALE	21	N	BLOOD CULTURE	A	A. BAUMANNII
17857	2018	PAED	MALE	6	N	BLOOD CULTURE	A	A. BAUMANNII
17858	2018	ADULT	MALE	63	N	BLOOD CULTURE	A	A. BAUMANNII
17859	2018	PAED	FEMALE	0	N	BLOOD CULTURE	A	A. BAUMANNII
17860	2018	UNKNOWN	UNKNOWN		N	BLOOD CULTURE	A	A. BAUMANNII
17861	2018	PAED	FEMALE	0	N	BLOOD CULTURE	A	A. BAUMANNII
17862	2018	PAED	MALE	0	N	BLOOD CULTURE	A	A. BAUMANNII
17863	2018	ADULT	MALE	50	N	BLOOD CULTURE	A	A. BAUMANNII
17864	2018	UNKNOWN	FEMALE		N	BLOOD CULTURE	A	A. BAUMANNII
17865	2018	ADULT	FEMALE	21	N	BLOOD CULTURE	A	A. BAUMANNII
17866	2018	PAED	MALE	0	N	BLOOD CULTURE	A	A. BAUMANNII
17867	2018	PAED	MALE	10	N	BLOOD CULTURE	A	A. BAUMANNII
17868	2018	ADULT	FEMALE	42	N	BLOOD CULTURE	A	A. BAUMANNII
17869	2018	ADULT	MALE	50	N	BLOOD CULTURE	A	A. BAUMANNII
17870	2018	ADULT	MALE	30	N	BLOOD CULTURE	A	A. BAUMANNII
17871	2018	ADULT	FEMALE	38	N	BLOOD CULTURE	A	A. BAUMANNII
17872	2018	PAED	FEMALE	0	N	BLOOD CULTURE	A	A. BAUMANNII
17873	2018	PAED	MALE	0	N	BLOOD CULTURE	A	A. BAUMANNII
17874	2018	PAED	MALE	1	N	BLOOD CULTURE	A	A. BAUMANNII
17875	2018	ADULT	MALE	19	N	BLOOD CULTURE	A	A. BAUMANNII
17876	2018	PAED	MALE	0	N	BLOOD CULTURE	A	A. BAUMANNII
17877	2018	PAED	FEMALE	0	N	BLOOD CULTURE	A	A. BAUMANNII
17878	2018	ADULT	FEMALE	46	N	BLOOD CULTURE	A	A. BAUMANNII
17879	2018	ADULT	FEMALE	49	N	BLOOD CULTURE	A	A. BAUMANNII
17880	2018	PAED	FEMALE	0	N	BLOOD CULTURE	A	A. BAUMANNII
17881	2018	ADULT	FEMALE	55	N	BLOOD CULTURE	A	A. BAUMANNII
17882	2018	PAED	FEMALE	0	N	BLOOD CULTURE	A	A. BAUMANNII
17883	2018	PAED	FEMALE	0	N	BLOOD CULTURE	A	A. BAUMANNII
17884	2018	UNKNOWN	FEMALE		N	BLOOD CULTURE	A	A. BAUMANNII
17885	2018	PAED	MALE	0	N	BLOOD CULTURE	A	A. BAUMANNII
17886	2018	PAED	MALE	0	N	BLOOD CULTURE	A	A. BAUMANNII
17887	2018	ADULT	MALE	29	N	BLOOD CULTURE	A	A. BAUMANNII
17888	2018	PAED	FEMALE	0	N	BLOOD CULTURE	A	A. BAUMANNII
17889	2018	ADULT	MALE	79	N	BLOOD CULTURE	A	A. BAUMANNII
17890	2018	ADULT	MALE	31	N	BLOOD CULTURE	A	A. BAUMANNII
17891	2018	PAED	MALE	1	N	BLOOD CULTURE	A	A. BAUMANNII
17892	2018	ADULT	FEMALE	44	N	BLOOD CULTURE	A	A. BAUMANNII
17893	2018	ADULT	MALE	77	N	BLOOD CULTURE	A	A. BAUMANNII
17894	2018	ADULT	FEMALE	60	N	BLOOD CULTURE	A	A. BAUMANNII
17895	2018	PAED	FEMALE	14	N	BLOOD CULTURE	A	A. BAUMANNII
17896	2018	PAED	FEMALE	0	N	BLOOD CULTURE	A	A. BAUMANNII
17897	2018	PAED	MALE	0	N	BLOOD CULTURE	A	A. BAUMANNII
17898	2018	ADULT	FEMALE	59	N	BLOOD CULTURE	A	A. BAUMANNII
17899	2018	UNKNOWN	MALE		N	BLOOD CULTURE	A	A. BAUMANNII
17900	2018	UNKNOWN	FEMALE		N	BLOOD CULTURE	A	A. BAUMANNII
17901	2018	ADULT	FEMALE	58	N	BLOOD CULTURE	A	A. BAUMANNII
17902	2018	PAED	FEMALE	0	N	BLOOD CULTURE	A	A. BAUMANNII
17903	2018	PAED	FEMALE	0	N	BLOOD CULTURE	A	A. BAUMANNII
17904	2018	ADULT	MALE	43	N	BLOOD CULTURE	A	A. BAUMANNII
17905	2018	PAED	MALE	0	N	BLOOD CULTURE	A	A. BAUMANNII
17907	2018	ADULT	MALE	36	N	BLOOD CULTURE	A	A. BAUMANNII
17908	2018	PAED	FEMALE	10	N	BLOOD CULTURE	A	A. BAUMANNII
17909	2018	ADULT	FEMALE	39	N	BLOOD CULTURE	A	A. BAUMANNII
17910	2018	ADULT	FEMALE	75	N	BLOOD CULTURE	A	A. BAUMANNII
17911	2018	ADULT	FEMALE	62	N	BLOOD CULTURE	A	A. BAUMANNII
17912	2018	ADULT	FEMALE	79	N	BLOOD CULTURE	A	A. BAUMANNII
17913	2018	UNKNOWN	UNKNOWN		N	BLOOD CULTURE	A	A. BAUMANNII
17914	2018	PAED	FEMALE	0	N	BLOOD CULTURE	A	A. BAUMANNII
17915	2018	ADULT	MALE	45	N	BLOOD CULTURE	A	A. BAUMANNII
17916	2018	UNKNOWN	FEMALE		N	BLOOD CULTURE	A	A. BAUMANNII
17917	2018	PAED	FEMALE	4	N	BLOOD CULTURE	A	A. BAUMANNII
17918	2018	ADULT	FEMALE	32	N	BLOOD CULTURE	A	A. BAUMANNII
17919	2018	PAED	FEMALE	0	N	BLOOD CULTURE	A	A. BAUMANNII
17920	2018	ADULT	FEMALE	62	N	BLOOD CULTURE	A	A. BAUMANNII
17921	2018	ADULT	FEMALE	50	N	BLOOD CULTURE	A	A. BAUMANNII
17922	2018	PAED	MALE	2	N	BLOOD CULTURE	A	A. BAUMANNII
17923	2018	ADULT	MALE	50	N	BLOOD CULTURE	A	A. BAUMANNII
17924	2018	PAED	MALE	3	N	BLOOD CULTURE	A	A. BAUMANNII
17925	2018	ADULT	FEMALE	34	N	BLOOD CULTURE	A	A. BAUMANNII
17926	2018	ADULT	FEMALE	52	N	BLOOD CULTURE	A	A. BAUMANNII
17927	2018	PAED	FEMALE	2	N	BLOOD CULTURE	A	A. BAUMANNII
17928	2018	PAED	FEMALE	2	N	BLOOD CULTURE	A	A. BAUMANNII
17929	2018	ADULT	MALE	40	N	BLOOD CULTURE	A	A. BAUMANNII
17930	2018	ADULT	FEMALE	63	N	BLOOD CULTURE	A	A. BAUMANNII
17931	2018	UNKNOWN	MALE		N	BLOOD CULTURE	A	A. BAUMANNII
17932	2018	PAED	MALE	0	N	BLOOD CULTURE	A	A. BAUMANNII
17933	2018	PAED	FEMALE	0	N	BLOOD CULTURE	A	A. BAUMANNII
17934	2018	UNKNOWN	UNKNOWN		N	BLOOD CULTURE	A	A. BAUMANNII
17935	2018	UNKNOWN	FEMALE		N	BLOOD CULTURE	A	A. BAUMANNII
17936	2018	ADULT	MALE	35	N	BLOOD CULTURE	A	A. BAUMANNII
17937	2018	ADULT	FEMALE	41	N	BLOOD CULTURE	A	A. BAUMANNII
17938	2018	ADULT	MALE	64	N	BLOOD CULTURE	A	A. BAUMANNII
17939	2018	ADULT	MALE	64	N	BLOOD CULTURE	A	A. BAUMANNII
17940	2018	UNKNOWN	FEMALE		N	BLOOD CULTURE	A	A. BAUMANNII
17941	2018	PAED	MALE	0	N	BLOOD CULTURE	A	A. BAUMANNII
17942	2018	PAED	FEMALE	1	N	BLOOD CULTURE	A	A. BAUMANNII
17943	2018	PAED	UNKNOWN	2	N	BLOOD CULTURE	A	A. BAUMANNII
17944	2018	ADULT	MALE	26	N	BLOOD CULTURE	A	A. BAUMANNII
17945	2018	ADULT	FEMALE	26	N	BLOOD CULTURE	A	A. BAUMANNII
17946	2018	PAED	MALE	0	N	BLOOD CULTURE	A	A. BAUMANNII
17947	2018	PAED	MALE	0	N	BLOOD CULTURE	A	A. BAUMANNII
17948	2018	UNKNOWN	MALE		N	BLOOD CULTURE	A	A. BAUMANNII
17949	2018	ADULT	MALE	29	N	BLOOD CULTURE	A	A. BAUMANNII
17950	2018	ADULT	FEMALE	26	N	BLOOD CULTURE	A	A. BAUMANNII
17951	2018	UNKNOWN	FEMALE		N	BLOOD CULTURE	A	A. BAUMANNII
17952	2018	PAED	MALE	0	N	BLOOD CULTURE	A	A. BAUMANNII
17953	2018	PAED	MALE	0	N	BLOOD CULTURE	A	A. BAUMANNII
17954	2018	ADULT	FEMALE	32	N	BLOOD CULTURE	A	A. BAUMANNII
17955	2018	ADULT	MALE	30	N	BLOOD CULTURE	A	A. BAUMANNII
17956	2018	PAED	FEMALE	0	N	BLOOD CULTURE	A	A. BAUMANNII
17957	2018	UNKNOWN	FEMALE		N	BLOOD CULTURE	A	A. BAUMANNII
17958	2018	ADULT	MALE	66	N	BLOOD CULTURE	A	A. BAUMANNII
17959	2018	PAED	MALE	0	N	BLOOD CULTURE	A	A. BAUMANNII
17960	2018	PAED	MALE	0	N	BLOOD CULTURE	A	A. BAUMANNII
17961	2018	PAED	MALE	0	N	BLOOD CULTURE	A	A. BAUMANNII
17962	2018	ADULT	MALE	38	N	BLOOD CULTURE	A	A. BAUMANNII
17963	2018	ADULT	MALE	36	N	BLOOD CULTURE	A	A. BAUMANNII
17964	2018	ADULT	MALE	36	N	BLOOD CULTURE	A	A. BAUMANNII
17965	2018	ADULT	MALE	60	N	BLOOD CULTURE	A	A. BAUMANNII
17966	2018	ADULT	MALE	73	N	BLOOD CULTURE	A	A. BAUMANNII
17967	2018	ADULT	MALE	46	N	BLOOD CULTURE	A	A. BAUMANNII
17969	2018	PAED	FEMALE	0	N	BLOOD CULTURE	A	A. BAUMANNII
17970	2018	PAED	FEMALE	11	N	BLOOD CULTURE	A	A. BAUMANNII
17971	2018	PAED	MALE	1	N	BLOOD CULTURE	A	A. BAUMANNII
17972	2018	PAED	MALE	2	N	BLOOD CULTURE	A	A. BAUMANNII
17973	2018	PAED	MALE	11	N	BLOOD CULTURE	A	A. BAUMANNII
17974	2018	ADULT	MALE	23	N	BLOOD CULTURE	A	A. BAUMANNII
17975	2018	ADULT	MALE	69	N	BLOOD CULTURE	A	A. BAUMANNII
17976	2018	ADULT	FEMALE	44	N	BLOOD CULTURE	A	A. BAUMANNII
17977	2018	PAED	MALE	0	N	BLOOD CULTURE	A	A. BAUMANNII
17978	2018	ADULT	FEMALE	63	N	BLOOD CULTURE	A	A. BAUMANNII
17979	2018	ADULT	MALE	55	N	BLOOD CULTURE	A	A. BAUMANNII
17980	2018	ADULT	FEMALE	62	N	BLOOD CULTURE	A	A. BAUMANNII
17981	2018	ADULT	MALE	72	N	BLOOD CULTURE	A	A. BAUMANNII
17982	2018	ADULT	MALE	65	N	BLOOD CULTURE	A	A. BAUMANNII
17983	2018	ADULT	FEMALE	79	N	BLOOD CULTURE	A	A. BAUMANNII
17984	2018	PAED	FEMALE	0	N	BLOOD CULTURE	A	A. BAUMANNII
17985	2018	ADULT	MALE	50	N	BLOOD CULTURE	A	A. BAUMANNII
17986	2018	PAED	FEMALE	0	N	BLOOD CULTURE	A	A. BAUMANNII
17987	2018	PAED	FEMALE	0	N	BLOOD CULTURE	A	A. BAUMANNII
17988	2018	PAED	MALE	0	N	BLOOD CULTURE	A	A. BAUMANNII
17989	2018	ADULT	FEMALE	46	N	BLOOD CULTURE	A	A. BAUMANNII
17990	2018	PAED	MALE	3	N	BLOOD CULTURE	A	A. BAUMANNII
17991	2018	ADULT	MALE	25	N	BLOOD CULTURE	A	A. BAUMANNII
17992	2018	ADULT	FEMALE	64	N	BLOOD CULTURE	A	A. BAUMANNII
17993	2018	PAED	FEMALE	0	N	BLOOD CULTURE	A	A. BAUMANNII
17994	2018	ADULT	FEMALE	55	N	BLOOD CULTURE	A	A. BAUMANNII
17995	2018	PAED	FEMALE	0	N	BLOOD CULTURE	A	A. BAUMANNII
17996	2018	PAED	FEMALE	2	N	BLOOD CULTURE	A	A. BAUMANNII
17997	2018	PAED	MALE	0	N	BLOOD CULTURE	A	A. BAUMANNII
17998	2018	PAED	MALE	9	N	BLOOD CULTURE	A	A. BAUMANNII
18000	2018	ADULT	MALE	17	N	BLOOD CULTURE	A	A. BAUMANNII
18001	2018	ADULT	MALE	27	N	BLOOD CULTURE	A	A. BAUMANNII
18002	2018	ADULT	FEMALE	74	N	BLOOD CULTURE	A	A. BAUMANNII
18003	2018	ADULT	FEMALE	33	N	BLOOD CULTURE	A	A. BAUMANNII
18004	2018	ADULT	MALE	31	N	BLOOD CULTURE	A	A. BAUMANNII
18005	2018	PAED	FEMALE	0	N	BLOOD CULTURE	A	A. BAUMANNII
18006	2018	ADULT	MALE	81	N	BLOOD CULTURE	A	A. BAUMANNII
18007	2018	ADULT	FEMALE	46	N	BLOOD CULTURE	A	A. BAUMANNII
18008	2018	ADULT	FEMALE	57	N	BLOOD CULTURE	A	A. BAUMANNII
18009	2018	ADULT	MALE	36	N	BLOOD CULTURE	A	A. BAUMANNII
18010	2018	PAED	MALE	5	N	BLOOD CULTURE	A	A. BAUMANNII
18011	2018	PAED	MALE	0	N	BLOOD CULTURE	A	A. BAUMANNII
18012	2018	PAED	FEMALE	14	N	BLOOD CULTURE	A	A. BAUMANNII
18013	2018	ADULT	MALE	19	N	BLOOD CULTURE	A	A. BAUMANNII
18014	2018	ADULT	FEMALE	59	N	BLOOD CULTURE	A	A. BAUMANNII
18015	2018	ADULT	MALE	63	N	BLOOD CULTURE	A	A. BAUMANNII
18016	2018	ADULT	FEMALE	39	N	BLOOD CULTURE	A	A. BAUMANNII
18017	2018	PAED	FEMALE	0	N	BLOOD CULTURE	A	A. BAUMANNII
18018	2018	ADULT	FEMALE	75	N	BLOOD CULTURE	A	A. BAUMANNII
18019	2018	ADULT	FEMALE	47	N	BLOOD CULTURE	A	A. BAUMANNII
18020	2018	PAED	FEMALE	2	N	BLOOD CULTURE	A	A. BAUMANNII
18021	2018	ADULT	FEMALE	53	N	BLOOD CULTURE	A	A. BAUMANNII
18022	2018	ADULT	MALE	30	N	BLOOD CULTURE	A	A. BAUMANNII
18023	2018	PAED	FEMALE	1	N	BLOOD CULTURE	A	A. BAUMANNII
18024	2018	PAED	MALE	0	N	BLOOD CULTURE	A	A. BAUMANNII
18025	2018	ADULT	FEMALE	66	N	BLOOD CULTURE	A	A. BAUMANNII
18026	2018	ADULT	FEMALE	48	N	BLOOD CULTURE	A	A. BAUMANNII
18027	2018	PAED	FEMALE	0	N	BLOOD CULTURE	A	A. BAUMANNII
18028	2018	ADULT	MALE	29	N	BLOOD CULTURE	A	A. BAUMANNII
18029	2018	ADULT	MALE	56	N	BLOOD CULTURE	A	A. BAUMANNII
18030	2018	PAED	FEMALE	0	N	BLOOD CULTURE	A	A. BAUMANNII
18031	2018	PAED	MALE	0	N	BLOOD CULTURE	A	A. BAUMANNII
18032	2018	PAED	MALE	0	N	BLOOD CULTURE	A	A. BAUMANNII
18033	2018	ADULT	MALE	60	N	BLOOD CULTURE	A	A. BAUMANNII
18034	2018	PAED	MALE	0	N	BLOOD CULTURE	A	A. BAUMANNII
18035	2018	ADULT	MALE	55	N	BLOOD CULTURE	A	A. BAUMANNII
18036	2018	PAED	FEMALE	0	N	BLOOD CULTURE	A	A. BAUMANNII
18037	2018	ADULT	UNKNOWN	49	N	BLOOD CULTURE	A	A. BAUMANNII
18038	2018	ADULT	FEMALE	33	N	BLOOD CULTURE	A	A. BAUMANNII
18039	2018	PAED	MALE	0	N	BLOOD CULTURE	A	A. BAUMANNII
18040	2018	PAED	FEMALE	0	N	BLOOD CULTURE	A	A. BAUMANNII
18041	2018	ADULT	FEMALE	40	N	BLOOD CULTURE	A	A. BAUMANNII
18042	2018	PAED	MALE	0	N	BLOOD CULTURE	A	A. BAUMANNII
18043	2018	ADULT	FEMALE	29	N	BLOOD CULTURE	A	A. BAUMANNII
18044	2018	PAED	FEMALE	0	N	BLOOD CULTURE	A	A. BAUMANNII
18045	2018	PAED	MALE	0	N	BLOOD CULTURE	A	A. BAUMANNII
18046	2018	ADULT	FEMALE	56	N	BLOOD CULTURE	A	A. BAUMANNII
18047	2018	PAED	MALE	0	N	BLOOD CULTURE	A	A. BAUMANNII
18048	2018	PAED	MALE	0	N	BLOOD CULTURE	A	A. BAUMANNII
18049	2018	PAED	MALE	0	N	BLOOD CULTURE	A	A. BAUMANNII
18050	2018	ADULT	FEMALE	69	N	BLOOD CULTURE	A	A. BAUMANNII
18051	2018	ADULT	FEMALE	45	N	BLOOD CULTURE	A	A. BAUMANNII
18052	2018	PAED	MALE	0	N	BLOOD CULTURE	A	A. BAUMANNII
18053	2018	ADULT	FEMALE	47	N	BLOOD CULTURE	A	A. BAUMANNII
18054	2018	ADULT	FEMALE	57	N	BLOOD CULTURE	A	A. BAUMANNII
18055	2018	ADULT	MALE	70	N	BLOOD CULTURE	A	A. BAUMANNII
18056	2018	ADULT	FEMALE	74	N	BLOOD CULTURE	A	A. BAUMANNII
18057	2018	PAED	MALE	0	N	BLOOD CULTURE	A	A. BAUMANNII
18058	2018	PAED	FEMALE	2	N	BLOOD CULTURE	A	A. BAUMANNII
18059	2018	PAED	MALE	4	N	BLOOD CULTURE	A	A. BAUMANNII
18060	2018	PAED	MALE	0	N	BLOOD CULTURE	A	A. BAUMANNII
18061	2018	ADULT	MALE	61	N	BLOOD CULTURE	A	A. BAUMANNII
18062	2018	ADULT	MALE	44	N	BLOOD CULTURE	A	A. BAUMANNII
18063	2018	PAED	FEMALE	0	N	BLOOD CULTURE	A	A. BAUMANNII
18064	2018	ADULT	MALE	18	N	BLOOD CULTURE	A	A. BAUMANNII
18065	2018	ADULT	FEMALE	51	N	BLOOD CULTURE	A	A. BAUMANNII
18066	2018	ADULT	FEMALE	77	N	BLOOD CULTURE	A	A. BAUMANNII
18067	2018	ADULT	MALE	26	N	BLOOD CULTURE	A	A. BAUMANNII
18068	2018	ADULT	FEMALE	65	N	BLOOD CULTURE	A	A. BAUMANNII
18069	2018	PAED	FEMALE	0	N	BLOOD CULTURE	A	A. BAUMANNII
18070	2018	UNKNOWN	FEMALE		Y	BLOOD CULTURE	V	A. BAUMANNII	Acinetobacter baumannii	MALDI	MICROSCAN	NM 44	<=8	S	<=8/4	S	2	S			4				2	S	2		<=0.5	S	0.5	S	<=1		<=2	S	N/R	N/R	<=1	S	<=1	S	<=4	S			<=8	S	<=4
18071	2018	ADULT	MALE	43	Y	BLOOD CULTURE	V	A. BAUMANNII	Acinetobacter baumannii	MALDI	MICROSCAN	NM 44	>32	R	>16/8	R	>16	R			>4				>16	R	>2		>2	R	1	S	>4		>8	R	>8	R	>4	R	>8	R	>8	R			>64	R	>8
18072	2018	ADULT	MALE	57	Y	BLOOD CULTURE	V	A. BAUMANNII	Acinetobacter baumannii	MALDI	MICROSCAN	NM 44	<=8	S	>16/8	R	>16	R			>4				>16	R	>2		>2	R	1	S	>4		8	I	>8	R	4	I	>8	R	<=4	S			>64	R	8
18073	2018	ADULT	MALE	43	Y	BLOOD CULTURE	V	A. BAUMANNII COMPLEX	Acinetobacter baumannii	MALDI	MICROSCAN	NM 44	>32	R	>16/8	R	>16	R			>4				>16	R	>2		>2	R	1	S	>4		>8	R	>8	R	4	I	>8	R	8	I			>64	R	>8
18074	2018	ADULT	MALE	68	Y	BLOOD CULTURE	V	A. BAUMANNII	Acinetobacter baumannii	MALDI	MICROSCAN	NM 44	>32	R	>16/8	R	>16	R			>4				>16	R	>2		>2	R	1	S	>4		>8	R	>8	R	>4	R	>8	R	>8	R			>64	R	>8
18075	2018	PAED	UNKNOWN	0	Y	BLOOD CULTURE	V	A. BAUMANNII COMPLEX	Acinetobacter baumannii	MALDI	MICROSCAN	NM 44	>32	R	>16/8	R	>16	R			>4				>16	R	>2		>2	R	1	S	>4		>8	R	>8	R	>4	R	>8	R	>8	R			>64	R	>8
18076	2018	PAED	FEMALE	0	Y	BLOOD CULTURE	V	A. BAUMANNII	Acinetobacter baumannii	MALDI	MICROSCAN	NM 44	<=8	S	<=8/4	S	2	S			4				2	S	2		2	I	1	S	<=1		>8	R	N/R	N/R	<=1	S	2	S	<=4	S			64	I	<=4
18077	2018	PAED	MALE	0	Y	BLOOD CULTURE	V	A. BAUMANNII	Acinetobacter baumannii	MALDI	MICROSCAN	NM 44	>32	R	<=8/4	S	16	I			>4				4	S	>2		<=0.5	S	0.5	S	>4		>8	R	8	R	<=1	S	>8	R	<=4	S			64	I	>8
18078	2018	PAED	MALE	0	Y	BLOOD CULTURE	V	A. BAUMANNII	Acinetobacter baumannii	MALDI	MICROSCAN	NM 44	>32	R	>16/8	R	>16	R			>4				>16	R	>2		>2	R	1	S	>4		>8	R	>8	R	>4	R	>8	R	>8	R			>64	R	>8
18079	2018	ADULT	FEMALE	70	Y	BLOOD CULTURE	V	A. BAUMANNII	Acinetobacter nosocomialis	MALDI	MICROSCAN	NM 44	<=8	S	<=8/4	S	2	S			<=0.5				2	S	<=0.25		<=0.5	S	1	S	<=1		<=2	S	N/R	N/R	<=1	S	<=1	S	<=4	S			<=8	S	<=4
18080	2018	ADULT	MALE	71	Y	BLOOD CULTURE	V	A. BAUMANNII	Acinetobacter baumannii	MALDI	MICROSCAN	NM 44	<=8	S	>16/8	R	>16	R			>4				>16	R	>2		>2	R	1	S	>4		>8	R	>8	R	4	I	>8	R	>8	R			>64	R	>8
18081	2018	PAED	MALE	0	Y	BLOOD CULTURE	N	A. BAUMANNII COMPLEX
18082	2018	ADULT	UNKNOWN	62	Y	BLOOD CULTURE	V	A. BAUMANNII COMPLEX	Acinetobacter baumannii	MALDI	MICROSCAN	NM 44	>32	R	>16/8	R	>16	R			>4				>16	R	>2		>2	R	1	S	>4		>8	R	>8	R	>4	R	>8	R	8	I			>64	R	>8
18083	2018	PAED	MALE	0	Y	BLOOD CULTURE	V	A. BAUMANNII	Acinetobacter baumannii	MALDI	MICROSCAN	NM 44	>32	R	>16/8	R	>16	R			>4				>16	R	>2		>2	R	1	S	>4		>8	R	>8	R	>4	R	>8	R	>8	R			>64	R	>8
18084	2018	ADULT	FEMALE	55	Y	BLOOD CULTURE	V	A. BAUMANNII COMPLEX	Acinetobacter baumannii	MALDI	MICROSCAN	NM 44	>32	R	>16/8	R	>16	R			>4				>16	R	>2		>2	R	1	S	>4		>8	R	>8	R	4	I	>8	R	>8	R			>64	R	>8
18085	2018	PAED	FEMALE	0	Y	BLOOD CULTURE	V	A. BAUMANNII COMPLEX	Acinetobacter baumannii	MALDI	MICROSCAN	NM 44	>32	R	>16/8	R	>16	R			>4				>16	R	>2		>2	R	1	S	>4		>8	R	>8	R	4	I	>8	R	<=4	S			>64	R	8
18086	2018	PAED	MALE	0	Y	BLOOD CULTURE	V	A. BAUMANNII	Acinetobacter baumannii	MALDI	MICROSCAN	NM 44	>32	R	<=8/4	S	16	I			>4				4	S	>2		<=0.5	S	0.5	S	>4		>8	R	N/R	N/R	<=1	S	>8	R	<=4	S			>64	R	>8
18087	2018	ADULT	MALE	31	Y	BLOOD CULTURE	V	A. BAUMANNII COMPLEX	Acinetobacter baumannii	MALDI	MICROSCAN	NM 44	<=8	S	16/8	I	>16	R			>4				8	S	>2		<=0.5	S	1	S	>4		<=2	S	>8	R	<=1	S	>8	R	<=4	S			>64	R	>8
18088	2018	ADULT	MALE	25	Y	BLOOD CULTURE	V	A. BAUMANNII	Acinetobacter baumannii	MALDI	MICROSCAN	NM 44	>32	R	>16/8	R	>16	R			>4				>16	R	>2		>2	R	1	S	>4		>8	R	>8	R	4	I	>8	R	>8	R			>64	R	>8
18089	2018	PAED	MALE	2	Y	BLOOD CULTURE	V	A. BAUMANNII COMPLEX	Acinetobacter nosocomialis	MALDI	MICROSCAN	NM 44	<=8	S	<=8/4	S	2	S			<=0.5				2	S	<=0.25		<=0.5	S	1	S	<=1		4	S	N/R	N/R	<=1	S	<=1	S	<=4	S			<=8	S	>8
18090	2018	ADULT	MALE	63	Y	BLOOD CULTURE	V	A. BAUMANNII	Acinetobacter baumannii	MALDI	MICROSCAN	NM 44	>32	R	>16/8	R	>16	R			>4				>16	R	>2		>2	R	1	S	>4		>8	R	>8	R	>4	R	>8	R	>8	R			>64	R	>8
18091	2018	PAED	MALE	0	Y	BLOOD CULTURE	V	A. BAUMANNII	Acinetobacter baumannii	MALDI	MICROSCAN	NM 44	>32	R	>16/8	R	>16	R			>4				>16	R	>2		>2	R	1	S	>4		>8	R	>8	R	4	I	>8	R	>8	R			>64	R	>8
18092	2018	PAED	MALE	0	Y	BLOOD CULTURE	V	A. BAUMANNII	Acinetobacter baumannii	MALDI	MICROSCAN	NM 44	>32	R	>16/8	R	>16	R			>4				>16	R	>2		>2	R	1	S	>4		>8	R	>8	R	>4	R	>8	R	>8	R			>64	R	>8
18095	2018	ADULT	FEMALE	40	Y	BLOOD CULTURE	V	A. BAUMANNII COMPLEX	Acinetobacter baumannii	MALDI	MICROSCAN	NM 44	>32	R	>16/8	R	>16	R	>32	R	>4		>16		>16	R	>2		>2	R	1	S	>4		>8	R	>8	R	>4	R	>8	R	8	I			>64	R	>8
18096	2018	PAED	FEMALE	0	Y	BLOOD CULTURE	V	A. BAUMANNII	Acinetobacter baumannii	MALDI	MICROSCAN	NM 44	>32	R	>16/8	R	>16	R			>4				>16	R	>2		>2	R	1	S	>4		>8	R	>8	R	4	I	>8	R	>8	R			64	I	>8
18097	2018	ADULT	FEMALE	64	Y	BLOOD CULTURE	V	A. BAUMANNII COMPLEX	Acinetobacter baumannii	MALDI	MICROSCAN	NM 44	>32	R	>16/8	R	>16	R			>4				>16	R	>2		>2	R	1	S	>4		>8	R	>8	R	4	I	>8	R	8	I			>64	R	>8
18098	2018	PAED	FEMALE	0	Y	BLOOD CULTURE	N	A. BAUMANNII COMPLEX
18100	2018	PAED	MALE	0	Y	BLOOD CULTURE	V	A. BAUMANNII COMPLEX	Acinetobacter baumannii	MALDI	MICROSCAN	NM 44	>32	R	>16/8	R	>16	R			>4				>16	R	>2		>2	R	0.5	S	>4		>8	R	>8	R	>4	R	>8	R	>8	R			>64	R	>8
18101	2018	ADULT	MALE	51	Y	BLOOD CULTURE	V	A. BAUMANNII	Acinetobacter baumannii	MALDI	MICROSCAN	NM 44	>32	R	>16/8	R	>16	R			>4				>16	R	>2		>2	R	128	R	>4		>8	R	>8	R	4	I	>8	R	>8	R			>64	R	>8
18102	2018	ADULT	MALE	46	Y	BLOOD CULTURE	V	A. BAUMANNII	Acinetobacter baumannii	MALDI	MICROSCAN	NM 44	>32	R	>16/8	R	>16	R			>4				>16	R	>2		>2	R	128	R	>4		>8	R	>8	R	>4	R	>8	R	>8	R			>64	R	>8
18104	2018	PAED	FEMALE	0	Y	BLOOD CULTURE	V	A. BAUMANNII	Acinetobacter baumannii	MALDI	MICROSCAN	NM 44	>32	R	>16/8	R	>16	R			>4				>16	R	>2		>2	R	1	S	>4		>8	R	>8	R	>4	R	>8	R	>8	R			>64	R	>8
18105	2018	ADULT	MALE	42	Y	BLOOD CULTURE	V	A. BAUMANNII	Acinetobacter baumannii	MALDI	MICROSCAN	NM 44	>32	R	>16/8	R	>16	R			>4				>16	R	>2		>2	R	0.5	S	>4		>8	R	>8	R	>4	R	>8	R	>8	R			>64	R	>8
18106	2018	PAED	MALE	0	Y	BLOOD CULTURE	V	A. BAUMANNII	Acinetobacter baumannii	MALDI	MICROSCAN	NM 44	>32	R	>16/8	R	>16	R			>4				>16	R	>2		>2	R	1	S	>4		>8	R	>8	R	>4	R	>8	R	>8	R			>64	R	>8
18108	2018	ADULT	FEMALE	22	Y	BLOOD CULTURE	V	A. BAUMANNII COMPLEX	Acinetobacter baumannii	MALDI	MICROSCAN	NM 44	>32	R	>16/8	R	>16	R			>4				>16	R	>2		>2	R	1	S	>4		>8	R	>8	R	4	I	>8	R	>8	R			>64	R	>8
18109	2018	PAED	MALE	0	Y	BLOOD CULTURE	V	A. BAUMANNII COMPLEX	Acinetobacter baumannii	MALDI	MICROSCAN	NM 44	<=8	S	<=8/4	S	2	S			>4				2	S	2		2	I	1	S	2		>8	R	N/R	N/R	<=1	S	4	S	<=4	S			>64	R	<=4
18110	2018	ADULT	FEMALE	55	Y	BLOOD CULTURE	V	A. BAUMANNII COMPLEX	Acinetobacter baumannii	MALDI	MICROSCAN	NM 44	>32	R	>16/8	R	>16	R			>4				>16	R	>2		>2	R	1	S	>4		>8	R	>8	R	4	I	>8	R	>8	R			>64	R	>8
18111	2018	ADULT	FEMALE	25	Y	BLOOD CULTURE	V	A. BAUMANNII	Acinetobacter baumannii	MALDI	MICROSCAN	NM 44	>32	R	>16/8	R	>16	R			>4				>16	R	>2		>2	R	64	R	>4		>8	R	>8	R	4	I	>8	R	>8	R			>64	R	>8
18112	2018	PAED	FEMALE	0	Y	BLOOD CULTURE	V	A. BAUMANNII	Acinetobacter baumannii	MALDI	MICROSCAN	NM 44	>32	R	>16/8	R	>16	R			>4				>16	R	>2		>2	R	1	S	>4		>8	R	>8	R	4	I	>8	R	>8	R			>64	R	>8
18113	2018	ADULT	FEMALE	62	Y	BLOOD CULTURE	V	A. BAUMANNII COMPLEX	Acinetobacter baumannii	MALDI	MICROSCAN	NM 44	>32	R	>16/8	R	>16	R			>4				>16	R	>2		>2	R	1	S	>4		>8	R	>8	R	4	I	>8	R	>8	R			>64	R	>8
18115	2018	ADULT	MALE	70	Y	BLOOD CULTURE	V	A. BAUMANNII COMPLEX	Acinetobacter nosocomialis	MALDI	MICROSCAN	NM 44	<=8	S	16/8	I	>16	R			>4				4	S	>2		<=0.5	S	1	S	>4		<=2	S	8	R	<=1	S	>8	R	<=4	S			>64	R	<=4
18117	2018	ADULT	FEMALE	69	Y	BLOOD CULTURE	V	A. BAUMANNII	Acinetobacter baumannii	MALDI	MICROSCAN	NM 44	>32	R	>16/8	R	>16	R			>4				>16	R	>2		>2	R	1	S	>4		>8	R	>8	R	4	I	>8	R	>8	R			>64	R	>8
18118	2018	ADULT	MALE	26	Y	BLOOD CULTURE	V	A. BAUMANNII COMPLEX	Acinetobacter baumannii	MALDI	MICROSCAN	NM 44	>32	R	16/8	I	>16	R			>4				>16	R	>2		>2	R	1	S	>4		>8	R	>8	R	>4	R	>8	R	>8	R			>64	R	>8
18119	2018	ADULT	MALE	27	Y	BLOOD CULTURE	V	A. BAUMANNII	Acinetobacter baumannii	MALDI	MICROSCAN	NM 44	>32	R	>16/8	R	>16	R			>4				>16	R	>2		>2	R	0.5	S	>4		>8	R	>8	R	>4	R	>8	R	>8	R			>64	R	>8
18120	2018	PAED	FEMALE	1	N	BLOOD CULTURE	N	A. BAUMANNII
18121	2018	PAED	MALE	1	Y	BLOOD CULTURE	V	A. BAUMANNII	Acinetobacter nosocomialis	MALDI	MICROSCAN	NM 44	<=8	S	<=8/4	S	2	S			<=0.5				4	S	<=0.25		<=0.5	S	1	S	<=1		<=2	S	N/R	N/R	<=1	S	<=1	S	<=4	S			<=8	S	<=4
18123	2018	ADULT	FEMALE	30	Y	BLOOD CULTURE	V	A. BAUMANNII	Acinetobacter baumannii	MALDI	MICROSCAN	NM 44	>32	R	>16/8	R	>16	R			>4				>16	R	>2		>2	R	1	S	>4		>8	R	>8	R	4	I	>8	R	>8	R			>64	R	>8
18124	2018	PAED	MALE	0	Y	BLOOD CULTURE	V	A. BAUMANNII	Acinetobacter baumannii	MALDI	MICROSCAN	NM 44	>32	R	>16/8	R	>16	R			>4				>16	R	>2		>2	R	1	S	>4		>8	R	>8	R	4	I	>8	R	8	I			>64	R	>8
18125	2018	PAED	MALE	0	Y	BLOOD CULTURE	V	A. BAUMANNII	Acinetobacter baumannii	MALDI	MICROSCAN	NM 44	>32	R	>16/8	R	>16	R			>4				>16	R	>2		>2	R	64	R	>4		>8	R	>8	R	4	I	>8	R	>8	R			>64	R	>8
18126	2018	PAED	UNKNOWN	0	Y	BLOOD CULTURE	V	A. BAUMANNII	Acinetobacter baumannii	MALDI	MICROSCAN	NM 44	>32	R	>16/8	R	>16	R			>4				>16	R	>2		>2	R	0.5	S	>4		>8	R	>8	R	>4	R	>8	R	>8	R			>64	R	>8
18127	2018	PAED	FEMALE	0	N	BLOOD CULTURE	N	A. BAUMANNII COMPLEX
18128	2018	PAED	MALE	0	Y	BLOOD CULTURE	V	A. BAUMANNII	Acinetobacter baumannii	MALDI	MICROSCAN	NM 44	>32	R	>16/8	R	>16	R			>4				>16	R	>2		>2	R	1	S	>4		>8	R	>8	R	4	I	>8	R	8	I			>64	R	>8
18129	2018	PAED	UNKNOWN	0	Y	BLOOD CULTURE	V	A. BAUMANNII COMPLEX	Acinetobacter baumannii	MALDI	MICROSCAN	NM 44	>32	R	>16/8	R	>16	R			>4				>16	R	>2		>2	R	1	S	>4		>8	R	>8	R	>4	R	>8	R	>8	R			>64	R	>8
18130	2018	PAED	MALE	0	Y	BLOOD CULTURE	V	A. BAUMANNII COMPLEX	Acinetobacter baumannii	MALDI	MICROSCAN	NM 44	>32	R	>16/8	R	>16	R			>4				>16	R	>2		>2	R	1	S	>4		>8	R	>8	R	>4	R	>8	R	>8	R			>64	R	>8
18131	2018	PAED	FEMALE	0	Y	BLOOD CULTURE	V	A. BAUMANNII	Acinetobacter baumannii	MALDI	MICROSCAN	NM 44	>32	R	>16/8	R	>16	R			>4				>16	R	>2		>2	R	1	S	>4		>8	R	>8	R	>4	R	>8	R	>8	R			>64	R	>8
18132	2018	PAED	MALE	0	Y	BLOOD CULTURE	V	A. BAUMANNII	Acinetobacter baumannii	MALDI	MICROSCAN	NM 44	>32	R	>16/8	R	>16	R			>4				>16	R	>2		>2	R	1	S	>4		>8	R	>8	R	>4	R	>8	R	>8	R			>64	R	>8
18133	2018	PAED	FEMALE	0	Y	BLOOD CULTURE	V	A. BAUMANNII	Acinetobacter baumannii	MALDI	MICROSCAN	NM 44	>32	R	>16/8	R	>16	R			>4				>16	R	>2		>2	R	1	S	>4		>8	R	>8	R	>4	R	>8	R	>8	R			>64	R	>8
18134	2018	UNKNOWN	MALE		Y	BLOOD CULTURE	V	A. BAUMANNII	Acinetobacter baumannii	MALDI	MICROSCAN	NM 44	<=8	S	>16/8	R	>16	R			>4				>16	R	>2		>2	R	1	S	>4		>8	R	>8	R	4	I	>8	R	>8	R			>64	R	>8
18135	2018	PAED	FEMALE	0	Y	BLOOD CULTURE	V	A. BAUMANNII	Acinetobacter baumannii	MALDI	MICROSCAN	NM 44	>32	R	<=8/4	S	16	I			>4				4	S	>2		<=0.5	S	1	S	>4		>8	R	>8	R	<=1	S	>8	R	<=4	S			64	I	>8
18136	2018	PAED	FEMALE	0	Y	BLOOD CULTURE	V	A. BAUMANNII	Acinetobacter baumannii	MALDI	MICROSCAN	NM 44	>32	R	>16/8	R	>16	R			>4				>16	R	>2		>2	R	1	S	>4		>8	R	>8	R	>4	R	>8	R	>8	R			>64	R	>8
18137	2018	PAED	MALE	0	Y	BLOOD CULTURE	V	A. BAUMANNII	Acinetobacter baumannii	MALDI	MICROSCAN	NM 44	>32	R	>16/8	R	>16	R			>4				>16	R	>2		>2	R	1	S	>4		>8	R	>8	R	>4	R	>8	R	>8	R			>64	R	>8
18138	2018	ADULT	FEMALE	24	Y	BLOOD CULTURE	V	A. BAUMANNII	Acinetobacter baumannii	MALDI	MICROSCAN	NM 44	>32	R	<=8/4	S	8	S			>4				2	S	>2		>2	R	1	S	>4		>8	R	N/R	N/R	>4	R	>8	R	<=4	S			64	I	>8
18139	2018	ADULT	FEMALE	65	Y	BLOOD CULTURE	V	A. BAUMANNII	Acinetobacter baumannii	MALDI	MICROSCAN	NM 44	>32	R	>16/8	R	>16	R			>4				>16	R	>2		>2	R	0.5	S	>4		>8	R	>8	R	>4	R	>8	R	>8	R			>64	R	>8
18140	2018	PAED	MALE	0	Y	BLOOD CULTURE	V	A. BAUMANNII	Acinetobacter baumannii	MALDI	MICROSCAN	NM 44	>32	R	>16/8	R	>16	R			>4				>16	R	>2		>2	R	1	S	>4		>8	R	>8	R	4	I	>8	R	>8	R			>64	R	>8
18141	2018	ADULT	MALE	30	Y	BLOOD CULTURE	V	A. BAUMANNII COMPLEX	Acinetobacter baumannii	MALDI	MICROSCAN	NM 44	<=8	S	16/8	I	>16	R			>4				8	S	>2		<=0.5	S	2	S	>4		<=2	S	8	R	<=1	S	>8	R	<=4	S			>64	R	>8
[truncated: 2,823 more rows]
[truncated: 58 more columns]

## Sheet: Dictionary 
Variable	description	response
system generated number	Computer generated unique number
year	year of specimen collection date	2017, 2018, 2019
wardtype	Whether patient’s ward was adult (age >15 years) or paediatric (<=15 years)	ADULT, PAED, UNKNOWN
gender	Sex of the patient	FEMALE, MALE, UNKNOWN
age	Age value in years (numeric)
cultured	Whether the organism was cultured	Y=yes, N=no
specimen	Type of specimen received	BLOOD CULTURE
viability	Culture result of organism	A=audit, B/L=broken/leaking, M=missing, M/B, missing/broken, N=non-viable, V=viable
organism submitted	Organism submitted	A. BAUMANNII, A. BAUMANNII COMPLEX
organism	Name of organism identified	Acinetobacter baumannii, Acinetobacter calcoaceticus, Acinetobacter nosocomialis, Acinetobacter pittii
method of organism identification	Method of identification	MALDI
mic panels	Antimicrobial susceptibility testing method	MICROSCAN
mic panel	Panel/card	NM44
aamimic	MIC value for Amikacin
aami	MIC interpretation	S=susceptible, I=intermediate, R=resistant, N/R=not reported
aasmic	MIC value for Ampicillin/Sulbactam
aas	MIC interpretation	S=susceptible, I=intermediate, R=resistant, N/R=not reported
acpemic	MIC value for Cefepime
acpe	MIC interpretation	S=susceptible, I=intermediate, R=resistant, N/R=not reported
acefmic	MIC value for Cefotaxime
acef	MIC interpretation	S=susceptible, I=intermediate, R=resistant, N/R=not reported
acefkmic	MIC value for Cefotaxime/K Clavulanate
acefk	MIC interpretation	S=susceptible, I=intermediate, R=resistant, N/R=not reported
afoxmic	MIC value for Cefoxitin
afox	MIC interpretation	S=susceptible, I=intermediate, R=resistant, N/R=not reported
acezmic	MIC value for Ceftazidime
acez	MIC interpretation	S=susceptible, I=intermediate, R=resistant, N/R=not reported
acezkmic	MIC value for Ceftazidime/K Clavulanate
acezk	MIC interpretation	S=susceptible, I=intermediate, R=resistant, N/R=not reported
acipmic	MIC value for Ciprofloxacin
acip	MIC interpretation	S=susceptible, I=intermediate, R=resistant, N/R=not reported
acolmic	MIC value for Colistin
acol	MIC interpretation	S=susceptible, I=intermediate, R=resistant, N/R=not reported
adormic	MIC value for Doripenem
ador	MIC interpretation	S=susceptible, I=intermediate, R=resistant, N/R=not reported
agenmic	MIC value for Gentamycin
agen	MIC interpretation	S=susceptible, I=intermediate, R=resistant, N/R=not reported
aimimic	MIC value for Imipenem
aimi	MIC interpretation	S=susceptible, I=intermediate, R=resistant, N/R=not reported
alevmic	MIC value for Levofloxacin
alev	MIC interpretation	S=susceptible, I=intermediate, R=resistant, N/R=not reported
amermic	MIC value for Meropenem
amer	MIC interpretation	S=susceptible, I=intermediate, R=resistant, N/R=not reported
aminmic	MIC value for Minocycline
amin	MIC interpretation	S=susceptible, I=intermediate, R=resistant, N/R=not reported
apitmic	MIC value for Piperacillin/ Tazobactam
apit	MIC interpretation	S=susceptible, I=intermediate, R=resistant, N/R=not reported
apipmic	MIC value for Piperacillin
apip	MIC interpretation	S=susceptible, I=intermediate, R=resistant, N/R=not reported
atetmic	MIC value for Tetracycline
atet	MIC interpretation	S=susceptible, I=intermediate, R=resistant, N/R=not reported
atobmic	MIC value for Tobramycin
atob	MIC interpretation	S=susceptible, I=intermediate, R=resistant, N/R=not reported
atrimic	MIC value for Trimethoprim/Sulfa
atri	MIC interpretation	S=susceptible, I=intermediate, R=resistant, N/R=not reported
colistin testing	Methodology used for Colistin AST	Colistin confirmed by using another method, Methodology used for Colistin was Sensititre,Colistin Sensititre MIC not done
mcr1	gene detection for colistin resistance	Positive, Negative
mcr2	gene detection for colistin resistance	Positive, Negative
mcr3	gene detection for colistin resistance	Positive, Negative
mcr4	gene detection for colistin resistance	Positive, Negative
mcr5	gene detection for colistin resistance	Positive, Negative
anti	Whether antimicrobial therapy was received in hospital during this admission	Y=yes, N=no, U=unknown
a1	Name of antibiotic used
dose1	Dose of antibiotic used in mg
a1route	Route by which antibiotic was received	PO=orally, IV=intravenous, IMI=intramuscular
doseno1	Total number of doses of antibiotic received
a2	Name of antibiotic used
dose2	Dose of antibiotic used in mg
a2route	Route by which antibiotic was received	PO=orally, IV=intravenous, IMI=intramuscular
doseno2	Total number of doses of antibiotic received
a3	Name of antibiotic used
dose3	Dose of antibiotic used in mg
a3route	Route by which antibiotic was received	PO=orally, IV=intravenous, IMI=intramuscular
doseno3	Total number of doses of antibiotic received
a4	Name of antibiotic used
dose4	Dose of antibiotic used in mg
a4route	Route by which antibiotic was received	PO=orally, IV=intravenous, IMI=intramuscular
doseno4	Total number of doses of antibiotic received
a5	Name of antibiotic used
dose5	Dose of antibiotic used in mg
a5route	Route by which antibiotic was received	PO=orally, IV=intravenous, IMI=intramuscular
doseno5	Total number of doses of antibiotic received
a6	Name of antibiotic used
dose6	Dose of antibiotic used in mg
a6route	Route by which antibiotic was received	PO=orally, IV=intravenous, IMI=intramuscular
doseno6	Total number of doses of antibiotic received
a7	Name of antibiotic used
dose7	Dose of antibiotic used in mg
a7route	Route by which antibiotic was received	PO=orally, IV=intravenous, IMI=intramuscular
doseno7	Total number of doses of antibiotic received
a8	Name of antibiotic used
dose8	Dose of antibiotic used in mg
a8route	Route by which antibiotic was received	PO=orally, IV=intravenous, IMI=intramuscular
doseno8	Total number of doses of antibiotic received
medical_device	Whether the patient had a medical device inserted during admission	Y=yes, N=no, U=unknown
iv line	List of medical devices: Intravenous line	Y=yes, N=no, U=unknown
cvc	List of medical devices: Central venous catheter	Y=yes, N=no, U=unknown
urinary catheter	List of medical devices: Urinary catheter	Y=yes, N=no, U=unknown
drainage port	List of medical devices: Drainage port	Y=yes, N=no, U=unknown
intraarterial line	List of medical devices: Intra-arterial line	Y=yes, N=no, U=unknown
risk	Whether the patient had an underlying illness	Y=yes, N=no, U=unknown
diabetes	Underlying illness: Diabetes	Y=yes, N=no, U=unknown
respiratory diseases	Underlying illness: Respiratory	Y=yes, N=no, U=unknown
renal	Underlying illness: Renal transplant/ dialysis	Y=yes, N=no, U=unknown
cvs	Underlying illness: CVS/ Stroke	Y=yes, N=no, U=unknown
malignancy	Underlying illness: Malignancy	Y=yes, N=no, U=unknown
other risk	Underlying illness: Other illness	Y=yes, N=no, U=unknown
outcome statement	Patient outcome	1=alive, 2=died, 3=refused treatment, 4=still admitted, 5=transferred, 6=unknown
